# Supplementary material for: A study on the influence of perceived distance on China’s inbound Tourism and the interaction of non-economic distance: An analysis of dynamic extended gravity model based on 61 countries’ entry data (2004–2018)
Source: PLoS One. 2024 May 10;19(5):e0297442. doi: 10.1371/journal.pone.0297442 (PMC11086908; doi:10.1371/journal.pone.0297442)
Supplement: S1 Data — (XLSX) [file pone.0297442.s001.xlsx]

## Sheet: inbound toursit arrivals
Area	nation	year	Inboud tourist arrivals ( 10000)
North America	America	2000	89.618
North America	America	2002	94.9161
North America	America	2003	112.12
North America	America	2004	82.2511
North America	America	2005	130.86
North America	America	2006	155.55
North America	America	2007	171.03
North America	America	2008	190.12
North America	America	2009	178.64
North America	America	2010	170.98
North America	America	2011	200.96
North America	America	2012	211.61
North America	America	2013	211.81
North America	America	2014	208.53
North America	America	2015	209.32
North America	America	2016	208.58
North America	America	2017	224.78
North America	America	2018	230.93
North America	America	2019	248.36
North America	Canada	2000	23.6556
North America	Canada	2002	25.3876
North America	Canada	2003	29.1329
North America	Canada	2004	23.0326
North America	Canada	2005	34.8
North America	Canada	2006	42.98
North America	Canada	2007	49.97
North America	Canada	2008	57.72
North America	Canada	2009	53.47
North America	Canada	2010	55.03
North America	Canada	2011	68.53
North America	Canada	2012	74.8
North America	Canada	2013	70.83
North America	Canada	2014	68.42
North America	Canada	2015	66.71
North America	Canada	2016	67.98
North America	Canada	2017	74.08
North America	Canada	2018	80.5
North America	Canada	2019	84.99
North America	Mexico	2000	0.9601
North America	Mexico	2002	0
North America	Mexico	2003	1.3254
North America	Mexico	2004	1.0442
North America	Mexico	2005	2.2856
North America	Mexico	2006	3.1303
North America	Mexico	2007	3.8054
North America	Mexico	2008	4.6224
North America	Mexico	2009	4.892
North America	Mexico	2010	3.2298
North America	Mexico	2011	4.9351
North America	Mexico	2012	5.372
North America	Mexico	2013	5.7716
North America	Mexico	2014	6.0144
North America	Mexico	2015	6.58
North America	Mexico	2016	6.83
North America	Mexico	2017	7.3326
North America	Mexico	2018	8.2134
North America	Mexico	2019	9.2546
North America	Colombia	2000	0.2495
North America	Colombia	2002	0.3065
North America	Colombia	2003	0.4341
North America	Colombia	2004	0.4132
North America	Colombia	2005	0.6794
North America	Colombia	2006	1.2211
North America	Colombia	2007	1.5354
North America	Colombia	2008	1.8097
North America	Colombia	2009	2.1186
North America	Colombia	2010	2.0441
North America	Colombia	2011	2.687
North America	Colombia	2012	3.1792
North America	Colombia	2013	3.4315
North America	Colombia	2014	3.4636
North America	Colombia	2015	3.7299
North America	Colombia	2016	3.5955
North America	Colombia	2017	3.781
North America	Colombia	2018	4.0062
North America	Colombia	2019	4.0165
North America	Dominica	2000	0.5434
North America	Dominica	2002	0.4794
North America	Dominica	2003	0.4367
North America	Dominica	2004	0.2867
North America	Dominica	2005	0.2915
North America	Dominica	2006	0.3357
North America	Dominica	2007	0.416
North America	Dominica	2008	0.363
North America	Dominica	2009	0.2818
North America	Dominica	2010	0.2593
North America	Dominica	2011	0.3036
North America	Dominica	2012	0.2943
North America	Dominica	2013	0.3301
North America	Dominica	2014	0.3381
North America	Dominica	2015	0.3373
North America	Dominica	2016	0.3248
North America	Dominica	2017	0.3847
North America	Dominica	2018	0.4033
North America	Dominica	2019	0.4587
South America	Peru	2000	0.4237
South America	Peru	2002	0.4794
South America	Peru	2003	0.5178
South America	Peru	2004	0.4085
South America	Peru	2005	0.551
South America	Peru	2006	0.7312
South America	Peru	2007	0.8052
South America	Peru	2008	0.9999
South America	Peru	2009	1.0537
South America	Peru	2010	1.091
South America	Peru	2011	1.2798
South America	Peru	2012	1.419
South America	Peru	2013	1.5043
South America	Peru	2014	1.5646
South America	Peru	2015	1.4869
South America	Peru	2016	1.6465
South America	Peru	2017	2.0022
South America	Peru	2018	2.0767
South America	Peru	2019	2.1128
South America	Brazil	2000	1.3066
South America	Brazil	2002	1.5202
South America	Brazil	2003	1.9928
South America	Brazil	2004	1.7325
South America	Brazil	2005	2.9511
South America	Brazil	2006	3.7934
South America	Brazil	2007	4.779
South America	Brazil	2008	6.7439
South America	Brazil	2009	7.4656
South America	Brazil	2010	6.3676
South America	Brazil	2011	8.505
South America	Brazil	2012	9.7912
South America	Brazil	2013	9.9445
South America	Brazil	2014	9.5754
South America	Brazil	2015	9.4559
South America	Brazil	2016	8.5487
South America	Brazil	2017	9.3316
South America	Brazil	2018	10.5189
South America	Brazil	2019	11.8828
South America	Bolivia	2000	0.2094
South America	Bolivia	2002	0.2231
South America	Bolivia	2003	0.2189
South America	Bolivia	2004	0.1662
South America	Bolivia	2005	0.199
South America	Bolivia	2006	0.1997
South America	Bolivia	2007	0.2199
South America	Bolivia	2008	0.2741
South America	Bolivia	2009	0.3451
South America	Bolivia	2010	0.4083
South America	Bolivia	2011	0.5252
South America	Bolivia	2012	0.647
South America	Bolivia	2013	0.6454
South America	Bolivia	2014	0.6198
South America	Bolivia	2015	0.6477
South America	Bolivia	2016	0.6451
South America	Bolivia	2017	0.7553
South America	Bolivia	2018	0.7135
South America	Bolivia	2019	0.7785
South America	Chile	2000	0.3011
South America	Chile	2002	0.3329
South America	Chile	2003	0.4231
South America	Chile	2004	0.3114
South America	Chile	2005	0.5413
South America	Chile	2006	0.7948
South America	Chile	2007	1.0549
South America	Chile	2008	1.1761
South America	Chile	2009	1.3014
South America	Chile	2010	1.2245
South America	Chile	2011	1.5927
South America	Chile	2012	1.7763
South America	Chile	2013	1.9661
South America	Chile	2014	2.031
South America	Chile	2015	1.9096
South America	Chile	2016	1.9196
South America	Chile	2017	2.2945
South America	Chile	2018	2.3594
South America	Chile	2019	2.5521
South America	Argentina	2000	0.6347
South America	Argentina	2002	0.6471
South America	Argentina	2003	0.5158
South America	Argentina	2004	0.4723
South America	Argentina	2005	0.9149
South America	Argentina	2006	1.2501
South America	Argentina	2007	1.463
South America	Argentina	2008	1.8083
South America	Argentina	2009	1.9158
South America	Argentina	2010	1.6767
South America	Argentina	2011	2.3084
South America	Argentina	2012	2.5656
South America	Argentina	2013	2.4883
South America	Argentina	2014	2.6488
South America	Argentina	2015	2.4427
South America	Argentina	2016	2.8407
South America	Argentina	2017	3.2422
South America	Argentina	2018	3.5132
South America	Argentina	2019	3.4229
South America	Venezuela	2000	0.0476
South America	Venezuela	2002	0.0449
South America	Venezuela	2003	0.0634
South America	Venezuela	2004	0.0937
South America	Venezuela	2005	0.1411
South America	Venezuela	2006	0.212
South America	Venezuela	2007	0.2814
South America	Venezuela	2008	0.3195
South America	Venezuela	2009	0.3079
South America	Venezuela	2010	0.2888
South America	Venezuela	2011	0.4256
South America	Venezuela	2012	0.4813
South America	Venezuela	2013	0.5659
South America	Venezuela	2014	0.662
South America	Venezuela	2015	0.7095
South America	Venezuela	2016	0.7388
South America	Venezuela	2017	0.748
South America	Venezuela	2018	0.9705
South America	Venezuela	2019	1.053
Africa	Zambia	2000	0.0476
Africa	Zambia	2002	0.0449
Africa	Zambia	2003	0.0634
Africa	Zambia	2004	0.0937
Africa	Zambia	2005	0.1411
Africa	Zambia	2006	0.212
Africa	Zambia	2007	0.2814
Africa	Zambia	2008	0.3195
Africa	Zambia	2009	0.3079
Africa	Zambia	2010	0.2888
Africa	Zambia	2011	0.4256
Africa	Zambia	2012	0.4813
Africa	Zambia	2013	0.5659
Africa	Zambia	2014	0.662
Africa	Zambia	2015	0.7095
Africa	Zambia	2016	0.7388
Africa	Zambia	2017	0.748
Africa	Zambia	2018	0.9705
Africa	Zambia	2019	1.053
Africa	Ghana	2000	0.1288
Africa	Ghana	2002	0.1248
Africa	Ghana	2003	0.2022
Africa	Ghana	2004	0.273
Africa	Ghana	2005	0.7724
Africa	Ghana	2006	1.3169
Africa	Ghana	2007	1.6981
Africa	Ghana	2008	1.7353
Africa	Ghana	2009	1.716
Africa	Ghana	2010	1.4657
Africa	Ghana	2011	1.7152
Africa	Ghana	2012	1.9767
Africa	Ghana	2013	1.6918
Africa	Ghana	2014	1.6564
Africa	Ghana	2015	1.6794
Africa	Ghana	2016	1.898
Africa	Ghana	2017	2.0533
Africa	Ghana	2018	2.2586
Africa	Ghana	2019	2.289
Africa	Morocco	2000	0.2626
Africa	Morocco	2002	0.2432
Africa	Morocco	2003	0.3529
Africa	Morocco	2004	0.2694
Africa	Morocco	2005	0.5459
Africa	Morocco	2006	0.7287
Africa	Morocco	2007	0.9008
Africa	Morocco	2008	1.1336
Africa	Morocco	2009	1.1756
Africa	Morocco	2010	1.2434
Africa	Morocco	2011	1.4034
Africa	Morocco	2012	1.381
Africa	Morocco	2013	1.3973
Africa	Morocco	2014	1.4407
Africa	Morocco	2015	1.509
Africa	Morocco	2016	1.4643
Africa	Morocco	2017	1.7521
Africa	Morocco	2018	2.0335
Africa	Morocco	2019	2.3498
Africa	Nigeria	2000	0.5944
Africa	Nigeria	2002	0.967
Africa	Nigeria	2003	1.3667
Africa	Nigeria	2004	1.4997
Africa	Nigeria	2005	1.4783
Africa	Nigeria	2006	1.9916
Africa	Nigeria	2007	2.54
Africa	Nigeria	2008	4.0492
Africa	Nigeria	2009	4.3515
Africa	Nigeria	2010	5.0567
Africa	Nigeria	2011	4.1372
Africa	Nigeria	2012	4.544
Africa	Nigeria	2013	3.8852
Africa	Nigeria	2014	4.5582
Africa	Nigeria	2015	5.4458
Africa	Nigeria	2016	5.4149
Africa	Nigeria	2017	5.2444
Africa	Nigeria	2018	4.6247
Africa	Nigeria	2019	4.5367
Africa	S.Africa	2000	1.3087
Africa	S.Africa	2002	1.406
Africa	S.Africa	2003	1.897
Africa	S.Africa	2004	1.8632
Africa	S.Africa	2005	3.4401
Africa	S.Africa	2006	5.1759
Africa	S.Africa	2007	5.5514
Africa	S.Africa	2008	5.7763
Africa	S.Africa	2009	5.4251
Africa	S.Africa	2010	5.0783
Africa	S.Africa	2011	6.4477
Africa	S.Africa	2012	6.7354
Africa	S.Africa	2013	7.1529
Africa	S.Africa	2014	6.8613
Africa	S.Africa	2015	6.823
Africa	S.Africa	2016	6.5451
Africa	S.Africa	2017	6.6703
Africa	S.Africa	2018	7.494
Africa	S.Africa	2019	8.3621
Africa	Algeria	2000	0.1833
Africa	Algeria	2002	0.1957
Africa	Algeria	2003	0.3168
Africa	Algeria	2004	0.3905
Africa	Algeria	2005	0.9386
Africa	Algeria	2006	1.1418
Africa	Algeria	2007	1.5289
Africa	Algeria	2008	2.0409
Africa	Algeria	2009	2.0243
Africa	Algeria	2010	2.4839
Africa	Algeria	2011	2.5776
Africa	Algeria	2012	2.7982
Africa	Algeria	2013	2.7627
Africa	Algeria	2014	2.9565
Africa	Algeria	2015	2.7331
Africa	Algeria	2016	2.6568
Africa	Algeria	2017	2.5735
Africa	Algeria	2018	2.6531
Africa	Algeria	2019	2.6961
Africa	Libya	2000	0.4352
Africa	Libya	2002	0.3071
Africa	Libya	2003	0.3851
Africa	Libya	2004	0.3205
Africa	Libya	2005	0.433
Africa	Libya	2006	0.5377
Africa	Libya	2007	0.7169
Africa	Libya	2008	0.9319
Africa	Libya	2009	0.9764
Africa	Libya	2010	1.1051
Africa	Libya	2011	1.2956
Africa	Libya	2012	0.3414
Africa	Libya	2013	1.2605
Africa	Libya	2014	1.6778
Africa	Libya	2015	1.0712
Africa	Libya	2016	0.6223
Africa	Libya	2017	0.3444
Africa	Libya	2018	0.2893
Africa	Libya	2019	0.3199
Europe	Belarus	2000	0.3722
Europe	Belarus	2002	0.453
Europe	Belarus	2003	0.3273
Europe	Belarus	2004	0.2631
Europe	Belarus	2005	0.3496
Europe	Belarus	2006	0.4731
Europe	Belarus	2007	0.6522
Europe	Belarus	2008	0.8031
Europe	Belarus	2009	0.8701
Europe	Belarus	2010	0.7458
Europe	Belarus	2011	1.0914
Europe	Belarus	2012	1.0939
Europe	Belarus	2013	1.4121
Europe	Belarus	2014	1.4347
Europe	Belarus	2015	1.5575
Europe	Belarus	2016	1.3904
Europe	Belarus	2017	1.7255
Europe	Belarus	2018	1.9154
Europe	Belarus	2019	2.4745
Europe	Ukraine	2000	2.6028
Europe	Ukraine	2002	2.956
Europe	Ukraine	2003	3.4509
Europe	Ukraine	2004	3.7853
Europe	Ukraine	2005	4.8293
Europe	Ukraine	2006	6.4516
Europe	Ukraine	2007	8.0992
Europe	Ukraine	2008	10.4196
Europe	Ukraine	2009	10.5556
Europe	Ukraine	2010	8.6553
Europe	Ukraine	2011	10.5711
Europe	Ukraine	2012	12.0248
Europe	Ukraine	2013	12.0214
Europe	Ukraine	2014	12.1938
Europe	Ukraine	2015	11.8082
Europe	Ukraine	2016	14.1706
Europe	Ukraine	2017	16.0439
Europe	Ukraine	2018	17.1766
Europe	Ukraine	2019	18.0725
Europe	Republic of Lithuania	2000	0.2462
Europe	Republic of Lithuania	2002	0.2484
Europe	Republic of Lithuania	2003	0.2753
Europe	Republic of Lithuania	2004	0.2705
Europe	Republic of Lithuania	2005	0.343
Europe	Republic of Lithuania	2006	0.4844
Europe	Republic of Lithuania	2007	0.5459
Europe	Republic of Lithuania	2008	0.6206
Europe	Republic of Lithuania	2009	0.6646
Europe	Republic of Lithuania	2010	0.5821
Europe	Republic of Lithuania	2011	0.7
Europe	Republic of Lithuania	2012	0.7508
Europe	Republic of Lithuania	2013	0.873
Europe	Republic of Lithuania	2014	0.8774
Europe	Republic of Lithuania	2015	0.8655
Europe	Republic of Lithuania	2016	0.8614
Europe	Republic of Lithuania	2017	0.9541
Europe	Republic of Lithuania	2018	1.0821
Europe	Republic of Lithuania	2019	1.0972
Europe	Latvia	2000	0.222
Europe	Latvia	2002	0.2337
Europe	Latvia	2003	0.2494
Europe	Latvia	2004	0.254
Europe	Latvia	2005	0.3723
Europe	Latvia	2006	0.4476
Europe	Latvia	2007	0.5522
Europe	Latvia	2008	0.6095
Europe	Latvia	2009	0.597
Europe	Latvia	2010	0.5066
Europe	Latvia	2011	0.5708
Europe	Latvia	2012	0.5747
Europe	Latvia	2013	0.7341
Europe	Latvia	2014	0.7061
Europe	Latvia	2015	0.6761
Europe	Latvia	2016	0.7087
Europe	Latvia	2017	0.7996
Europe	Latvia	2018	0.8308
Europe	Latvia	2019	0.8243
Europe	Germany	2000	23.9062
Europe	Germany	2002	25.3354
Europe	Germany	2003	28.1835
Europe	Germany	2004	22.2022
Europe	Germany	2005	36.53
Europe	Germany	2006	45.49
Europe	Germany	2007	50.06
Europe	Germany	2008	55.67
Europe	Germany	2009	52.89
Europe	Germany	2010	51.85
Europe	Germany	2011	60.86
Europe	Germany	2012	63.7
Europe	Germany	2013	65.96
Europe	Germany	2014	64.93
Europe	Germany	2015	66.26
Europe	Germany	2016	62.34
Europe	Germany	2017	62.27
Europe	Germany	2018	63.41
Europe	Germany	2019	64.31
Europe	Austria	2000	3.1549
Europe	Austria	2002	3.1401
Europe	Austria	2003	3.554
Europe	Austria	2004	2.4626
Europe	Austria	2005	4.3803
Europe	Austria	2006	5.3832
Europe	Austria	2007	6.1498
Europe	Austria	2008	6.33
Europe	Austria	2009	5.6273
Europe	Austria	2010	5.6223
Europe	Austria	2011	6.7289
Europe	Austria	2012	6.6922
Europe	Austria	2013	6.6079
Europe	Austria	2014	6.5711
Europe	Austria	2015	6.48
Europe	Austria	2016	6.0754
Europe	Austria	2017	6.5932
Europe	Austria	2018	6.7573
Europe	Austria	2019	7.0279
Europe	Czech Republic	2000	0.4343
Europe	Czech Republic	2002	0.5566
Europe	Czech Republic	2003	0.5745
Europe	Czech Republic	2004	0.4309
Europe	Czech Republic	2005	0.8874
Europe	Czech Republic	2006	1.1639
Europe	Czech Republic	2007	1.3941
Europe	Czech Republic	2008	1.7743
Europe	Czech Republic	2009	1.7345
Europe	Czech Republic	2010	1.5768
Europe	Czech Republic	2011	1.9483
Europe	Czech Republic	2012	2.0285
Europe	Czech Republic	2013	2.1229
Europe	Czech Republic	2014	2.064
Europe	Czech Republic	2015	2.3123
Europe	Czech Republic	2016	2.472
Europe	Czech Republic	2017	3.2684
Europe	Czech Republic	2018	3.4571
Europe	Czech Republic	2019	3.3367
Europe	Slovakia	2000	0.1451
Europe	Slovakia	2002	0.1532
Europe	Slovakia	2003	0.1982
Europe	Slovakia	2004	0.1684
Europe	Slovakia	2005	0.3634
Europe	Slovakia	2006	0.3861
Europe	Slovakia	2007	0.4666
Europe	Slovakia	2008	0.5545
Europe	Slovakia	2009	0.5386
Europe	Slovakia	2010	0.4969
Europe	Slovakia	2011	0.9028
Europe	Slovakia	2012	0.9183
Europe	Slovakia	2013	1.0508
Europe	Slovakia	2014	1.0415
Europe	Slovakia	2015	1.0732
Europe	Slovakia	2016	1.1778
Europe	Slovakia	2017	1.36
Europe	Slovakia	2018	1.4202
Europe	Slovakia	2019	1.4743
Europe	Poland	2000	1.712
Europe	Poland	2002	1.8441
Europe	Poland	2003	2.3341
Europe	Poland	2004	1.9048
Europe	Poland	2005	3.0551
Europe	Poland	2006	4.5409
Europe	Poland	2007	5.2689
Europe	Poland	2008	6.1914
Europe	Poland	2009	6.0958
Europe	Poland	2010	5.3718
Europe	Poland	2011	6.2109
Europe	Poland	2012	6.7986
Europe	Poland	2013	6.8605
Europe	Poland	2014	7.1598
Europe	Poland	2015	7.6135
Europe	Poland	2016	7.4823
Europe	Poland	2017	8.3942
Europe	Poland	2018	9.0511
Europe	Poland	2019	9.5338
Europe	Hungary	2000	0.5814
Europe	Hungary	2002	0.4378
Europe	Hungary	2003	0.4462
Europe	Hungary	2004	0.3271
Europe	Hungary	2005	0.7435
Europe	Hungary	2006	1.0773
Europe	Hungary	2007	1.3702
Europe	Hungary	2008	1.6567
Europe	Hungary	2009	1.749
Europe	Hungary	2010	1.3626
Europe	Hungary	2011	1.5791
Europe	Hungary	2012	1.6289
Europe	Hungary	2013	1.6905
Europe	Hungary	2014	1.8674
Europe	Hungary	2015	2.0789
Europe	Hungary	2016	1.9201
Europe	Hungary	2017	2.1465
Europe	Hungary	2018	2.2495
Europe	Hungary	2019	2.3619
Europe	Switzerland	2000	3.0743
Europe	Switzerland	2002	3.0816
Europe	Switzerland	2003	3.2239
Europe	Switzerland	2004	2.3702
Europe	Switzerland	2005	4.07
Europe	Switzerland	2006	5.14
Europe	Switzerland	2007	5.79
Europe	Switzerland	2008	6.46
Europe	Switzerland	2009	6.34
Europe	Switzerland	2010	6.26
Europe	Switzerland	2011	7.43
Europe	Switzerland	2012	7.53
Europe	Switzerland	2013	8.28
Europe	Switzerland	2014	8.06
Europe	Switzerland	2015	7.95
Europe	Switzerland	2016	7.27
Europe	Switzerland	2017	7.26
Europe	Switzerland	2018	7.21
Europe	Switzerland	2019	7.39
Europe	Norse	2000	2.4736
Europe	Norse	2002	2.7138
Europe	Norse	2003	2.9175
Europe	Norse	2004	2.2188
Europe	Norse	2005	3.5839
Europe	Norse	2006	4.5127
Europe	Norse	2007	4.9058
Europe	Norse	2008	5.0732
Europe	Norse	2009	4.9449
Europe	Norse	2010	4.7653
Europe	Norse	2011	5.35
Europe	Norse	2012	5.1428
Europe	Norse	2013	5.3478
Europe	Norse	2014	5.1439
Europe	Norse	2015	4.79
Europe	Norse	2016	4.1113
Europe	Norse	2017	3.8244
Europe	Norse	2018	3.9065
Europe	Norse	2019	3.8743
Europe	Denmark	2000	3.2986
Europe	Denmark	2002	3.4139
Europe	Denmark	2003	3.6812
Europe	Denmark	2004	3.2024
Europe	Denmark	2005	5.5987
Europe	Denmark	2006	7.2459
Europe	Denmark	2007	8.34
Europe	Denmark	2008	8.9601
Europe	Denmark	2009	8.1033
Europe	Denmark	2010	7.734
Europe	Denmark	2011	8.6718
Europe	Denmark	2012	8.4637
Europe	Denmark	2013	8.433
Europe	Denmark	2014	8.1385
Europe	Denmark	2015	7.7556
Europe	Denmark	2016	7.0873
Europe	Denmark	2017	7.1588
Europe	Denmark	2018	7.0239
Europe	Denmark	2019	7.0023
Europe	Belgium	2000	3.0809
Europe	Belgium	2002	3.2469
Europe	Belgium	2003	3.6325
Europe	Belgium	2004	2.4118
Europe	Belgium	2005	4.0533
Europe	Belgium	2006	5.051
Europe	Belgium	2007	5.7289
Europe	Belgium	2008	6.576
Europe	Belgium	2009	6.1398
Europe	Belgium	2010	6.077
Europe	Belgium	2011	7.6249
Europe	Belgium	2012	7.04
Europe	Belgium	2013	7.1103
Europe	Belgium	2014	6.8404
Europe	Belgium	2015	6.74
Europe	Belgium	2016	6.5183
Europe	Belgium	2017	6.665
Europe	Belgium	2018	6.8224
Europe	Belgium	2019	6.9248
Europe	Britain	2000	28.3877
Europe	Britain	2002	30.2527
Europe	Britain	2003	34.2967
Europe	Britain	2004	28.8326
Europe	Britain	2005	41.81
Europe	Britain	2006	49.96
Europe	Britain	2007	55.26
Europe	Britain	2008	60.51
Europe	Britain	2009	55.15
Europe	Britain	2010	52.88
Europe	Britain	2011	57.5
Europe	Britain	2012	59.57
Europe	Britain	2013	61.84
Europe	Britain	2014	62.5
Europe	Britain	2015	60.47
Europe	Britain	2016	57.96
Europe	Britain	2017	59.43
Europe	Britain	2018	59.07
Europe	Britain	2019	60.78
Europe	France	2000	18.4964
Europe	France	2002	19.9523
Europe	France	2003	22.2135
Europe	France	2004	15.6063
Europe	France	2005	28.11
Europe	France	2006	37.2
Europe	France	2007	40.22
Europe	France	2008	46.34
Europe	France	2009	43
Europe	France	2010	42.48
Europe	France	2011	51.27
Europe	France	2012	49.31
Europe	France	2013	52.48
Europe	France	2014	53.35
Europe	France	2015	51.7
Europe	France	2016	48.69
Europe	France	2017	50.35
Europe	France	2018	49.37
Europe	France	2019	49.92
Europe	Holland	2000	7.5978
Europe	Holland	2002	9.2953
Europe	Holland	2003	10.0405
Europe	Holland	2004	6.7921
Europe	Holland	2005	11.74
Europe	Holland	2006	14.58
Europe	Holland	2007	16.78
Europe	Holland	2008	19.41
Europe	Holland	2009	18.09
Europe	Holland	2010	16.69
Europe	Holland	2011	18.91
Europe	Holland	2012	19.75
Europe	Holland	2013	19.55
Europe	Holland	2014	18.86
Europe	Holland	2015	18.04
Europe	Holland	2016	18.18
Europe	Holland	2017	19.95
Europe	Holland	2018	19.4
Europe	Holland	2019	19.62
Europe	Romania	2000	1.003
Europe	Romania	2002	1.0577
Europe	Romania	2003	1.3374
Europe	Romania	2004	1.3385
Europe	Romania	2005	1.6391
Europe	Romania	2006	2.0983
Europe	Romania	2007	2.711
Europe	Romania	2008	3.1257
Europe	Romania	2009	3.2168
Europe	Romania	2010	2.776
Europe	Romania	2011	3.3232
Europe	Romania	2012	3.629
Europe	Romania	2013	3.5262
Europe	Romania	2014	3.795
Europe	Romania	2015	4.102
Europe	Romania	2016	4.3589
Europe	Romania	2017	4.7789
Europe	Romania	2018	4.874
Europe	Romania	2019	4.563
Europe	Greece	2000	1.5994
Europe	Greece	2002	1.7437
Europe	Greece	2003	1.956
Europe	Greece	2004	1.5595
Europe	Greece	2005	2.226
Europe	Greece	2006	3.1697
Europe	Greece	2007	3.4339
Europe	Greece	2008	3.8558
Europe	Greece	2009	3.4445
Europe	Greece	2010	3.206
Europe	Greece	2011	3.469
Europe	Greece	2012	3.2652
Europe	Greece	2013	3.249
Europe	Greece	2014	3.446
Europe	Greece	2015	3.5719
Europe	Greece	2016	3.6694
Europe	Greece	2017	3.858
Europe	Greece	2018	4.2198
Europe	Greece	2019	4.4949
Europe	Spain	2000	3.4351
Europe	Spain	2002	3.5914
Europe	Spain	2003	4.4456
Europe	Spain	2004	2.9664
Europe	Spain	2005	6.2115
Europe	Spain	2006	11.4758
Europe	Spain	2007	12.9252
Europe	Spain	2008	13.6731
Europe	Spain	2009	11.2224
Europe	Spain	2010	11.4485
Europe	Spain	2011	13.8255
Europe	Spain	2012	13.9876
Europe	Spain	2013	13.6915
Europe	Spain	2014	13.2378
Europe	Spain	2015	14.1
Europe	Spain	2016	13.6333
Europe	Spain	2017	14.9626
Europe	Spain	2018	15.5564
Europe	Spain	2019	16.7988
Europe	Portugal	2000	2.2796
Europe	Portugal	2002	2.6845
Europe	Portugal	2003	3.6092
Europe	Portugal	2004	3.0097
Europe	Portugal	2005	3.9527
Europe	Portugal	2006	4.3781
Europe	Portugal	2007	4.4493
Europe	Portugal	2008	4.8273
Europe	Portugal	2009	4.3917
Europe	Portugal	2010	4.3634
Europe	Portugal	2011	4.7678
Europe	Portugal	2012	4.7033
Europe	Portugal	2013	4.8577
Europe	Portugal	2014	4.9395
Europe	Portugal	2015	5.23
Europe	Portugal	2016	5.3387
Europe	Portugal	2017	5.4985
Europe	Portugal	2018	5.6259
Europe	Portugal	2019	5.6314
Europe	Italy	2000	7.784
Europe	Italy	2002	7.7684
Europe	Italy	2003	9.1711
Europe	Italy	2004	6.5834
Europe	Italy	2005	12.24
Europe	Italy	2006	17.7
Europe	Italy	2007	19.53
Europe	Italy	2008	21.52
Europe	Italy	2009	19.44
Europe	Italy	2010	19.14
Europe	Italy	2011	22.92
Europe	Italy	2012	23.5
Europe	Italy	2013	25.2
Europe	Italy	2014	25.12
Europe	Italy	2015	25.31
Europe	Italy	2016	24.61
Europe	Italy	2017	26.68
Europe	Italy	2018	27.97
Europe	Italy	2019	27.78
Asia	Japan	2000	220.153
Asia	Japan	2002	238.57
Asia	Japan	2003	292.555
Asia	Japan	2004	225.48
Asia	Japan	2005	333.43
Asia	Japan	2006	339
Asia	Japan	2007	374.59
Asia	Japan	2008	397.75
Asia	Japan	2009	344.61
Asia	Japan	2010	331.75
Asia	Japan	2011	373.12
Asia	Japan	2012	365.82
Asia	Japan	2013	351.82
Asia	Japan	2014	287.75
Asia	Japan	2015	271.76
Asia	Japan	2016	249.77
Asia	Japan	2017	258.74
Asia	Japan	2018	268
Asia	Japan	2019	268.97
Asia	Korea	2000	134.472
Asia	Korea	2002	167.884
Asia	Korea	2003	212.431
Asia	Korea	2004	194.548
Asia	Korea	2005	284.49
Asia	Korea	2006	354.53
Asia	Korea	2007	392.4
Asia	Korea	2008	477.68
Asia	Korea	2009	396.04
Asia	Korea	2010	319.75
Asia	Korea	2011	407.64
Asia	Korea	2012	418.54
Asia	Korea	2013	406.99
Asia	Korea	2014	396.9
Asia	Korea	2015	418.17
Asia	Korea	2016	444.44
Asia	Korea	2017	476.22
Asia	Korea	2018	385.49
Asia	Korea	2019	419.18
Asia	Vietnam	2000	8.2244
Asia	Vietnam	2002	11.3823
Asia	Vietnam	2003	14.3499
Asia	Vietnam	2004	13.0412
Asia	Vietnam	2005	16.9742
Asia	Vietnam	2006	20.1106
Asia	Vietnam	2007	33.3819
Asia	Vietnam	2008	65.3932
Asia	Vietnam	2009	74.3521
Asia	Vietnam	2010	82.863
Asia	Vietnam	2011	91.9991
Asia	Vietnam	2012	100.647
Asia	Vietnam	2013	113.716
Asia	Vietnam	2014	136.54
Asia	Vietnam	2015	170.944
Asia	Vietnam	2016	216.076
Asia	Vietnam	2017	316.727
Asia	Vietnam	2018	654.42
Asia	Vietnam	2019	758.793
Asia	Bangladesh	2000	1.014
Asia	Bangladesh	2002	1.7066
Asia	Bangladesh	2003	2.4709
Asia	Bangladesh	2004	2.4839
Asia	Bangladesh	2005	4.0933
Asia	Bangladesh	2006	5.4269
Asia	Bangladesh	2007	6.0783
Asia	Bangladesh	2008	4.8193
Asia	Bangladesh	2009	3.1352
Asia	Bangladesh	2010	3.2281
Asia	Bangladesh	2011	4.1648
Asia	Bangladesh	2012	4.7661
Asia	Bangladesh	2013	5.0855
Asia	Bangladesh	2014	5.8872
Asia	Bangladesh	2015	6.9776
Asia	Bangladesh	2016	8.0196
Asia	Bangladesh	2017	8.5016
Asia	Bangladesh	2018	9.1531
Asia	Bangladesh	2019	10.1622
Asia	Indonesia	2000	22.0554
Asia	Indonesia	2002	22.4177
Asia	Indonesia	2003	27.4717
Asia	Indonesia	2004	23.1838
Asia	Indonesia	2005	34.98
Asia	Indonesia	2006	37.76
Asia	Indonesia	2007	43.3
Asia	Indonesia	2008	47.71
Asia	Indonesia	2009	42.63
Asia	Indonesia	2010	46.9
Asia	Indonesia	2011	573.4
Asia	Indonesia	2012	60.87
Asia	Indonesia	2013	62.2
Asia	Indonesia	2014	60.53
Asia	Indonesia	2015	56.69
Asia	Indonesia	2016	54.48
Asia	Indonesia	2017	63.29
Asia	Indonesia	2018	68.08
Asia	Indonesia	2019	70.85
Asia	Malaysia	2000	44.101
Asia	Malaysia	2002	46.8613
Asia	Malaysia	2003	59.2447
Asia	Malaysia	2004	43.0137
Asia	Malaysia	2005	74.19
Asia	Malaysia	2006	89.96
Asia	Malaysia	2007	91.05
Asia	Malaysia	2008	106.2
Asia	Malaysia	2009	104.05
Asia	Malaysia	2010	105.9
Asia	Malaysia	2011	124.52
Asia	Malaysia	2012	124.51
Asia	Malaysia	2013	123.55
Asia	Malaysia	2014	120.65
Asia	Malaysia	2015	112.96
Asia	Malaysia	2016	107.55
Asia	Malaysia	2017	116.39
Asia	Malaysia	2018	123.25
Asia	Malaysia	2019	129.07
Asia	The Philippines	2000	36.3852
Asia	The Philippines	2002	40.799
Asia	The Philippines	2003	50.8572
Asia	The Philippines	2004	45.7725
Asia	The Philippines	2005	54.94
Asia	The Philippines	2006	65.4
Asia	The Philippines	2007	70.42
Asia	The Philippines	2008	83.3
Asia	The Philippines	2009	79.53
Asia	The Philippines	2010	74.89
Asia	The Philippines	2011	82.83
Asia	The Philippines	2012	89.43
Asia	The Philippines	2013	96.2
Asia	The Philippines	2014	99.67
Asia	The Philippines	2015	96.79
Asia	The Philippines	2016	100.4
Asia	The Philippines	2017	113.47
Asia	The Philippines	2018	116.09
Asia	The Philippines	2019	120.3
Asia	Singapore	2000	39.9377
Asia	Singapore	2002	41.5047
Asia	Singapore	2003	49.7149
Asia	Singapore	2004	37.8074
Asia	Singapore	2005	63.68
Asia	Singapore	2006	75.59
Asia	Singapore	2007	82.79
Asia	Singapore	2008	92.2
Asia	Singapore	2009	87.58
Asia	Singapore	2010	88.95
Asia	Singapore	2011	100.37
Asia	Singapore	2012	106.3
Asia	Singapore	2013	102.77
Asia	Singapore	2014	96.66
Asia	Singapore	2015	97.14
Asia	Singapore	2016	90.53
Asia	Singapore	2017	92.19
Asia	Singapore	2018	94.02
Asia	Singapore	2019	97.8
Asia	Thailand	2000	24.1074
Asia	Thailand	2002	29.8417
Asia	Thailand	2003	38.6328
Asia	Thailand	2004	27.5429
Asia	Thailand	2005	46.42
Asia	Thailand	2006	58.63
Asia	Thailand	2007	59.2
Asia	Thailand	2008	61.16
Asia	Thailand	2009	55.43
Asia	Thailand	2010	54.18
Asia	Thailand	2011	63.55
Asia	Thailand	2012	60.8
Asia	Thailand	2013	64.76
Asia	Thailand	2014	65.17
Asia	Thailand	2015	61.31
Asia	Thailand	2016	64.15
Asia	Thailand	2017	74.9
Asia	Thailand	2018	77.57
Asia	Thailand	2019	83.26
Asia	India	2000	12.093
Asia	India	2002	15.9361
Asia	India	2003	21.3611
Asia	India	2004	21.9097
Asia	India	2005	30.94
Asia	India	2006	35.65
Asia	India	2007	40.51
Asia	India	2008	46.25
Asia	India	2009	43.66
Asia	India	2010	44.89
Asia	India	2011	54.93
Asia	India	2012	60.65
Asia	India	2013	61.02
Asia	India	2014	67.67
Asia	India	2015	70.99
Asia	India	2016	73.05
Asia	India	2017	79.91
Asia	India	2018	81.9
Asia	India	2019	86.33
Asia	Russia	2000	108.021
Asia	Russia	2002	119.618
Asia	Russia	2003	127.163
Asia	Russia	2004	138.065
Asia	Russia	2005	179.22
Asia	Russia	2006	222.39
Asia	Russia	2007	240.51
Asia	Russia	2008	300.39
Asia	Russia	2009	312.34
Asia	Russia	2010	174.3
Asia	Russia	2011	237.03
Asia	Russia	2012	253.63
Asia	Russia	2013	242.62
Asia	Russia	2014	218.63
Asia	Russia	2015	204.58
Asia	Russia	2016	158.23
Asia	Russia	2017	197.59
Asia	Russia	2018	234.46
Asia	Russia	2019	241.43
Asia	Pakistan	2000	4.08
Asia	Pakistan	2002	5.3061
Asia	Pakistan	2003	8.3059
Asia	Pakistan	2004	7.6001
Asia	Pakistan	2005	7.8792
Asia	Pakistan	2006	8.3813
Asia	Pakistan	2007	8.6629
Asia	Pakistan	2008	9.7518
Asia	Pakistan	2009	7.2854
Asia	Pakistan	2010	8.1491
Asia	Pakistan	2011	8.732
Asia	Pakistan	2012	9.2518
Asia	Pakistan	2013	9.6707
Asia	Pakistan	2014	10.6548
Asia	Pakistan	2015	10.89
Asia	Pakistan	2016	11.3087
Asia	Pakistan	2017	11.9057
Asia	Pakistan	2018	12.7265
Asia	Pakistan	2019	13.0994
Asia	Kazakhstan	2000	6.7054
Asia	Kazakhstan	2002	6.9273
Asia	Kazakhstan	2003	6.5784
Asia	Kazakhstan	2004	8.9661
Asia	Kazakhstan	2005	16.2467
Asia	Kazakhstan	2006	18.6647
Asia	Kazakhstan	2007	27.0417
Asia	Kazakhstan	2008	43.8869
Asia	Kazakhstan	2009	30.0732
Asia	Kazakhstan	2010	27.9875
Asia	Kazakhstan	2011	38.0312
Asia	Kazakhstan	2012	50.6215
Asia	Kazakhstan	2013	49.1381
Asia	Kazakhstan	2014	39.353
Asia	Kazakhstan	2015	34.36
Asia	Kazakhstan	2016	24.1478
Asia	Kazakhstan	2017	22.5406
Asia	Kazakhstan	2018	22.2946
Asia	Kazakhstan	2019	19.5081
Asia	Azerbaijan	2000	0.524
Asia	Azerbaijan	2002	0.5009
Asia	Azerbaijan	2003	0.5535
Asia	Azerbaijan	2004	0.6814
Asia	Azerbaijan	2005	0.8453
Asia	Azerbaijan	2006	1.0887
Asia	Azerbaijan	2007	1.2623
Asia	Azerbaijan	2008	1.6123
Asia	Azerbaijan	2009	1.7453
Asia	Azerbaijan	2010	1.5122
Asia	Azerbaijan	2011	1.8605
Asia	Azerbaijan	2012	1.8202
Asia	Azerbaijan	2013	1.7757
Asia	Azerbaijan	2014	1.8089
Asia	Azerbaijan	2015	1.8894
Asia	Azerbaijan	2016	1.5126
Asia	Azerbaijan	2017	1.3876
Asia	Azerbaijan	2018	1.4349
Asia	Azerbaijan	2019	1.4166
Asia	Iran	2000	1.538
Asia	Iran	2002	1.567
Asia	Iran	2003	2.227
Asia	Iran	2004	2.3674
Asia	Iran	2005	3.393
Asia	Iran	2006	4.2526
Asia	Iran	2007	5.2471
Asia	Iran	2008	7.0008
Asia	Iran	2009	6.8025
Asia	Iran	2010	8.7636
Asia	Iran	2011	11.6999
Asia	Iran	2012	12.5077
Asia	Iran	2013	9.0991
Asia	Iran	2014	8.8895
Asia	Iran	2015	11.3687
Asia	Iran	2016	11.3164
Asia	Iran	2017	12.8036
Asia	Iran	2018	13.6681
Asia	Iran	2019	9.691
Asia	Egypt	2000	0.7291
Asia	Egypt	2002	0.7365
Asia	Egypt	2003	1.0133
Asia	Egypt	2004	0.9072
Asia	Egypt	2005	1.4827
Asia	Egypt	2006	2.2136
Asia	Egypt	2007	3.1333
Asia	Egypt	2008	4.268
Asia	Egypt	2009	4.4716
Asia	Egypt	2010	4.9665
Asia	Egypt	2011	5.9119
Asia	Egypt	2012	6.088
Asia	Egypt	2013	7.2662
Asia	Egypt	2014	7.4443
Asia	Egypt	2015	8.3925
Asia	Egypt	2016	8.6509
Asia	Egypt	2017	8.285
Asia	Egypt	2018	8.3509
Asia	Egypt	2019	8.5556
Asia	Jordan	2000	0.494
Asia	Jordan	2002	0.5585
Asia	Jordan	2003	0.7502
Asia	Jordan	2004	0.7223
Asia	Jordan	2005	1.2341
Asia	Jordan	2006	1.4377
Asia	Jordan	2007	1.5793
Asia	Jordan	2008	1.9581
Asia	Jordan	2009	2.1018
Asia	Jordan	2010	2.2661
Asia	Jordan	2011	2.5343
Asia	Jordan	2012	2.7568
Asia	Jordan	2013	2.7553
Asia	Jordan	2014	2.8151
Asia	Jordan	2015	2.7668
Asia	Jordan	2016	2.654
Asia	Jordan	2017	3.0885
Asia	Jordan	2018	2.9615
Asia	Jordan	2019	2.8309
Asia	Saudi Arabia	2000	0.3747
Asia	Saudi Arabia	2002	0.353
Asia	Saudi Arabia	2003	0.5394
Asia	Saudi Arabia	2004	0.4022
Asia	Saudi Arabia	2005	0.7239
Asia	Saudi Arabia	2006	1.0379
Asia	Saudi Arabia	2007	1.3086
Asia	Saudi Arabia	2008	1.7282
Asia	Saudi Arabia	2009	1.3649
Asia	Saudi Arabia	2010	1.903
Asia	Saudi Arabia	2011	2.7223
Asia	Saudi Arabia	2012	3.4635
Asia	Saudi Arabia	2013	3.5424
Asia	Saudi Arabia	2014	3.6531
Asia	Saudi Arabia	2015	3.6148
Asia	Saudi Arabia	2016	3.53
Asia	Saudi Arabia	2017	3.7337
Asia	Saudi Arabia	2018	3.4553
Asia	Saudi Arabia	2019	3.2007
Asia	Iraq	2000	0.1395
Asia	Iraq	2002	0.1609
Asia	Iraq	2003	0.214
Asia	Iraq	2004	0.0968
Asia	Iraq	2005	0.3793
Asia	Iraq	2006	0.7283
Asia	Iraq	2007	0.9348
Asia	Iraq	2008	1.4548
Asia	Iraq	2009	1.0624
Asia	Iraq	2010	1.9234
Asia	Iraq	2011	2.2246
Asia	Iraq	2012	1.9289
Asia	Iraq	2013	2.0746
Asia	Iraq	2014	2.3497
Asia	Iraq	2015	2.3795
Asia	Iraq	2016	2.3723
Asia	Iraq	2017	2.2021
Asia	Iraq	2018	2.3528
Asia	Iraq	2019	2.1256
Asia	Lebanon	2000	0.3239
Asia	Lebanon	2002	0.4131
Asia	Lebanon	2003	0.5981
Asia	Lebanon	2004	0.5594
Asia	Lebanon	2005	1.0277
Asia	Lebanon	2006	1.2088
Asia	Lebanon	2007	1.3295
Asia	Lebanon	2008	1.7188
Asia	Lebanon	2009	1.905
Asia	Lebanon	2010	2.0186
Asia	Lebanon	2011	2.2251
Asia	Lebanon	2012	2.2854
Asia	Lebanon	2013	2.2607
Asia	Lebanon	2014	2.1298
Asia	Lebanon	2015	2.0923
Asia	Lebanon	2016	1.9728
Asia	Lebanon	2017	1.9348
Asia	Lebanon	2018	1.9622
Asia	Lebanon	2019	1.8549
Australia	Australia	2000	23.4102
Australia	Australia	2002	25.5096
Australia	Australia	2003	29.1303
Australia	Australia	2004	24.5417
Australia	Australia	2005	37.63
Australia	Australia	2006	0.00483
Australia	Australia	2007	53.81
Australia	Australia	2008	60.74
Australia	Australia	2009	57.15
Australia	Australia	2010	56.15
Australia	Australia	2011	66.13
Australia	Australia	2012	72.62
Australia	Australia	2013	77.43
Australia	Australia	2014	72.31
Australia	Australia	2015	67.21
Australia	Australia	2016	63.73
Australia	Australia	2017	67.32
Australia	Australia	2018	73.37
Australia	Australia	2019	75.19
Australia	NZ	2000	3.7595
Australia	NZ	2002	4.435
Australia	NZ	2003	5.0198
Australia	NZ	2004	4.3428
Australia	NZ	2005	6.46
Australia	NZ	2006	0.000784
Australia	NZ	2007	8.86
Australia	NZ	2008	10.87
Australia	NZ	2009	10.52
Australia	NZ	2010	10.04
Australia	NZ	2011	11.61
Australia	NZ	2012	12.09
Australia	NZ	2013	12.83
Australia	NZ	2014	12.86
Australia	NZ	2015	12.66
Australia	NZ	2016	12.54
Australia	NZ	2017	13.6
Australia	NZ	2018	14.35
Australia	NZ	2019	14.64
	China	2000
	China	2002
	China	2003
	China	2004
	China	2005
	China	2006
	China	2007
	China	2008
	China	2009
	China	2010
	China	2011
	China	2012
	China	2013
	China	2014
	China	2015
	China	2016
	China	2017
	China	2018
	China	2019

## Sheet: GD
iso2	iso3	cnum	country	pays	area	dis_int	landlocked	continent	city_en	city_fr	lat	lon	cap	maincity	citynum	langoff_1	langoff_2	langoff_3	lang20_1	lang20_2	lang20_3	lang20_4	lang9_1	lang9_2	lang9_3	lang9_4	colonizer1	colonizer2	colonizer3	colonizer4	short_colonizer1	short_colonizer2	short_colonizer3
AW	ABW	533	Aruba	Aruba	193	5.22532	0	America	Oranjestad	Oranjestad	12.55	-70.1	1	1	2	Dutch	Spanish	.	Dutch	English	Papiamento	.	.	.	.	.	NLD	.	.	.	.	.	.
AF	AFG	4	Afghanistan	Afghanistan	652225	303.761	1	Asia	Kabul	Kaboul	34.5167	69.2	1	1	25	Persian	.	.	Persian	Pashtu	.	.	Hazaragi	Uzbek	.	.	.	.	.	.	GBR	.	.
AO	AGO	24	Angola	Angola	1246700	419.967	0	Africa	Luanda	Luanda	-8.83333	13.25	1	1	25	Portuguese	.	.	Portuguese	Umbundu	Mbundu Loanda	.	Kongo	.	.	.	PRT	.	.	.	.	.	.
AI	AIA	660	Anguilla	Anguilla	102	3.79869	0	America	The Valley	The Valley	18.2167	-63.0667	1	1	2	English	.	.	English	Leeward Caribbean Creole English	.	.	.	.	.	.	GBR	.	.	.	.	.	.
AL	ALB	8	Albania	Albanie	28748	63.7731	0	Europe	Tirana	Tirana	41.3333	19.8167	1	1	25	Albanian	.	.	Albanian	.	.	.	.	.	.	.	TUR	.	.	.	.	.	.
AD	AND	20	Andorra	Andorre	453	8.0054	0	Europe	Andorra la Vella	Andorre-la-Vieille	42.5	1.5	1	1	7	Catalan	Spanish	.	Catalan	Spanish	.	.	.	.	.	.	.	.	.	.	.	.	.
AN	ANT	530	Netherland Antilles	Antilles néerlandaises	960	11.6539	0	America	Willemstad	Willemstad	12.1	-68.9333	1	1	5	Dutch	Spanish	.	Dutch	Papiamento	.	.	English	.	.	.	NLD	.	.	.	.	.	.
AE	ARE	784	United Arab Emirates	Emirats arabes unis	83657	108.789	0	Asia	Abu Dhabi	Abou Dhabi	24.4667	54.4167	1	1	9	Arabic	.	.	Arabic	.	.	.	.	.	.	.	GBR	.	.	.	.	.	.
AR	ARG	32	Argentina	Argentine	2766889	625.648	0	America	Buenos Aires	Buenos Aires	-34.6667	-58.5	1	1	25	Spanish	.	.	Spanish	.	.	.	.	.	.	.	ESP	.	.	.	.	.	.
AM	ARM	51	Armenia	Arménie	29800	64.9295	1	Asia	Yerevan	Erevan	40.1833	44.5	1	1	25	Armenian	.	.	Armenian	.	.	.	.	.	.	.	TUR	RUS	.	.	.	.	.
TF	ATF	260	French Southern Antartic territories	Terres australes françaises	7829	33.2803	0	No	Dumont d'Urville (Terre Adélie)	Dumont d'Urville (Terre Adélie)	-66.6667	-140	1	1	3	French	.	.	French	.	.	.	.	.	.	.	.	.	.	.	.	.	.
AG	ATG	28	Antigua and Barbuda	Antigua-et-Barbuda	442	7.90761	0	America	Saint John's	Saint John's	17.1333	-61.8333	1	1	15	English	.	.	English	Leeward Caribbean Creole English	.	.	.	.	.	.	GBR	.	.	.	.	.	.
AU	AUS	36	Australia	Australie	7686848	1042.82	0	Pacific	Sydney	Sydney	-33.8833	151.167	0	1	25	English	.	.	English	.	.	.	.	.	.	.	GBR	.	.	.	.	.	.
AU	AUS	36	Australia	Australie	7686848	1042.82	0	Pacific	Canberra	Canberra	-35.3	149.133	1	0	25	English	.	.	English	.	.	.	.	.	.	.	GBR	.	.	.	.	.	.
AT	AUT	40	Austria	Autriche	83858	108.92	1	Europe	Vienna	Vienne	48.2167	16.3667	1	1	25	German	.	.	German	.	.	.	.	.	.	.	.	.	.	.	DEU	.	.
AZ	AZE	31	Azerbaijan	Azerbaïdjan	86600	110.686	1	Asia	Baku (Baki)	Bakou	40.3667	49.8833	1	1	25	Azeri	.	.	Azeri	.	.	.	Talysh	.	.	.	RUS	.	.	.	TUR	.	.
BI	BDI	108	Burundi	Burundi	27834	62.7511	1	Africa	Bujumbura	Bujumbura	-3.36667	29.3167	1	1	15	French	Kirundi	.	French	Kirundi	.	.	.	.	.	.	BEL	DEU	.	.	.	.	.
BE	BEL	58	Belgium and Luxembourg	Belgique et Luxembourg	33114	68.4447	0	Europe	Brussels	Bruxelles	50.8333	4.35	1	1	25	Dutch	French	German	Dutch	French	German	.	.	.	.	.	.	.	.	.	NLD	.	.
BJ	BEN	204	Benin	Bénin	112622	126.225	0	Africa	Cotonou	Cotonou	6.4	2.517	2	1	25	French	.	.	French	Fon	.	.	.	.	.	.	FRA	.	.	.	.	.	.
BJ	BEN	204	Benin	Bénin	112622	126.225	0	Africa	Porto-Novo	Porto-Novo	6.5	2.78333	1	0	25	French	.	.	French	Fon	.	.	.	.	.	.	FRA	.	.	.	.	.	.
BF	BFA	854	Burkina Faso	Burkina Faso	274200	196.955	1	Africa	Ouagadougou	Ouagadougou	12.3333	-1.66667	1	1	25	French	.	.	French	Mòoré	.	.	Jula	.	.	.	FRA	.	.	.	.	.	.
BD	BGD	50	Bangladesh	Bangladesh	143998	142.729	0	Asia	Dhaka	Dacca	23.7	90.3667	1	1	25	Bengali	.	.	Bengali	.	.	.	.	.	.	.	GBR	.	.	.	.	.	.
BG	BGR	100	Bulgaria	Bulgarie	110994	125.309	0	Europe	Sofia	Sofia	42.6667	23.3	1	1	25	Bulgarian	.	.	Bulgarian	.	.	.	Turkish	.	.	.	TUR	.	.	.	.	.	.
BH	BHR	48	Bahrain	Bahreïn	678	9.79374	0	Asia	Manama	Manama	26.2	50.6333	1	1	7	Arabic	.	.	Arabic	.	.	.	.	.	.	.	GBR	.	.	.	.	.	.
BS	BHS	44	Bahamas	Bahamas	13939	44.4068	0	America	Nassau	Nassau	25.0833	-77.3333	1	1	24	English	.	.	English	Bahamas Creole English	.	.	.	.	.	.	GBR	.	.	.	.	.	.
BA	BIH	70	Bosnia and Herzegovina	Bosnie-Herzégovine	51233	85.1351	0	Europe	Sarajevo	Sarajevo	43.8667	18.4333	1	1	25	Serbo-Croatian	.	.	Serbo-Croatian	.	.	.	.	.	.	.	TUR	AUT	.	.	YUG	HUN	.
BY	BLR	112	Belarus	Biélorussie	207595	171.373	0	Europe	Minsk	Minsk	53.85	27.5	1	1	25	Belarussian	.	.	Belarussian	.	.	.	Russian	.	.	.	RUS	.	.	.	.	.	.
BZ	BLZ	84	Belize	Belize	22963	56.9965	0	America	Belmopan	Belmopan	17.2167	-88.8	1	1	9	English	Spanish	.	Spanish	English	Bileez Kriol	.	.	.	.	.	GBR	.	.	.	.	.	.
BM	BMU	60	Bermuda	Bermudes	53	2.73824	0	America	Hamilton	Hamilton	32.3	-64.8	1	1	2	English	.	.	English	.	.	.	.	.	.	.	GBR	.	.	.	.	.	.
BO	BOL	68	Bolivia	Bolivie	1098581	394.23	1	America	La Paz	La Paz	-16.5	-68.1667	2	1	25	Spanish	Quecha	Aymara	Spanish	Quecha	Aymara	.	.	.	.	.	ESP	.	.	.	.	.	.
BO	BOL	68	Bolivia	Bolivie	1098581	394.23	1	America	Sucre	Sucre	-19.083	-65.25	1	0	25	Spanish	Quecha	Aymara	Spanish	Quecha	Aymara	.	.	.	.	.	ESP	.	.	.	.	.	.
BR	BRA	76	Brazil	Brésil	8511920	1097.36	0	America	São Paulo	São Paulo	-23.53	-46.63	0	1	25	Portuguese	.	.	Portuguese	.	.	.	.	.	.	.	PRT	.	.	.	.	.	.
BR	BRA	76	Brazil	Brésil	8511920	1097.36	0	America	Brasilia	Brasilia	-15.78	-47.91	1	0	25	Portuguese	.	.	Portuguese	.	.	.	.	.	.	.	PRT	.	.	.	.	.	.
BB	BRB	52	Barbados	Barbade	431	7.80859	0	America	Bridgetown	Bridgetown	13.1	-59.6167	1	1	11	English	.	.	Bajan	English	.	.	.	.	.	.	GBR	.	.	.	.	.	.
BN	BRN	96	Brunei Darussalam	Brunéi Darussalam	5765	28.5584	0	Asia	Bandar Seri Begawan	Bandar Seri Begawan	4.93333	114.967	1	1	5	Malay	.	.	Malay	.	.	.	.	.	.	.	GBR	.	.	.	.	.	.
BT	BTN	64	Bhutan	Bhoutan	46620	81.212	1	Asia	Thimphu	Thimphou	27.5333	89.75	1	1	20	Burmese	.	.	Dzongha	.	.	.	Nepali	Tshangla	.	.	.	.	.	.	GBR	IND	.
BW	BWA	72	Botswana	Botswana	600372	291.437	1	Africa	Gaborone	Gaborone	-24.75	25.9167	1	1	25	English	.	.	Tswana	English	.	.	Kalanga	.	.	.	GBR	.	.	.	.	.	.
CF	CAF	140	Central African Republic	Centrafricaine (la République)	622984	296.874	1	Africa	Bangui	Bangui	4.38333	18.6167	1	1	25	French	.	.	Gbaya	Sango	.	.	French	.	.	.	FRA	.	.	.	.	.	.
CA	CAN	124	Canada	Canada	9976139	1188	0	America	Toronto	Toronto	43.65	-79.38	0	1	25	English	French	.	English	French	.	.	.	.	.	.	GBR	FRA	.	.	.	.	.
CA	CAN	124	Canada	Canada	9976139	1188	0	America	Ottawa	Ottawa	45.42	-75.71	1	0	25	English	French	.	English	French	.	.	.	.	.	.	GBR	FRA	.	.	.	.	.
CC	CCK	166	Cocos (Keeling) Islands	Îles Cocos (Keeling)	14	1.40734	0	Pacific	West Island	West Island	-12.5	96.8333	1	1	.	Malay	.	.	English	Malay	.	.	.	.	.	.	GBR	AUS	.	.	.	.	.
CH	CHE	757	Switzerland	Suisse	41288	76.4268	1	Europe	Bern	Berne	46.95	7.43333	1	1	25	German	French	Italian	German	Alemannisch	French	.	Italian	.	.	.	.	.	.	.	.	.	.
CL	CHL	152	Chile	Chili	756945	327.24	0	America	Santiago	Santiago	-33.5	-70.6667	1	1	25	Spanish	.	.	Spanish	.	.	.	.	.	.	.	ESP	.	.	.	.	.	.
CN	CHN	156	China	Chine	9572378	1163.71	0	Asia	Beijing	Pékin	39.9167	116.433	1	1	25	Chinese	.	.	Chinese Mandarin	.	.	.	Chinese Wu	Chinese Yue	.	.	.	.	.	.	.	.	.
CI	CIV	384	Côte d'Ivoire	Côte d'Ivoire	322463	213.587	0	Africa	Yamoussoukro	Yamoussoukro	6.82	-5.28	1	0	25	French	.	.	Baoulé	French	Diaoula	.	.	.	.	.	FRA	.	.	.	.	.	.
CI	CIV	384	Côte d'Ivoire	Côte d'Ivoire	322463	213.587	0	Africa	Abidjan	Abidjan	5.31667	-4.01667	0	1	25	French	.	.	Baoulé	French	Diaoula	.	.	.	.	.	FRA	.	.	.	.	.	.
CM	CMR	120	Cameroon	Cameroun	475442	259.348	0	Africa	Yaounde	Yaoundé	3.85	11.5167	1	1	25	French	English	.	French	English	Fang	.	Pidgin Cameroon	Beti	.	.	FRA	.	.	.	.	.	.
CG	COG	178	Congo	Congo	342000	219.962	0	Africa	Brazzaville	Brazzaville	-4.23333	15.2333	1	1	25	French	.	.	French	Kituba	Kongo	.	Lingala	.	.	.	FRA	.	.	.	.	.	.
CK	COK	184	Cook Islands	Îles Cook	240	5.82693	0	Pacific	Avarua	Avarua	-21.2	-159.767	1	1	11	English	.	.	English	Maori	.	.	.	.	.	.	GBR	NZL	.	.	.	.	.
CO	COL	170	Colombia	Colombie	1141748	401.901	0	America	Bogota	Bogota	4.63333	-75.0667	1	1	25	Spanish	.	.	Spanish	.	.	.	.	.	.	.	ESP	.	.	.	.	.	.
KM	COM	174	Comoros	Comores	1862	16.2302	0	Africa	Moroni	Moroni	-11.6667	43.2667	1	1	5	Arabic	French	.	Comorian	.	.	.	French	.	.	.	FRA	.	.	.	.	.	.
CV	CPV	132	Cape Verde	Cap-Vert	4033	23.8863	0	Africa	Praia	Praia	14.9167	-23.5	1	1	15	Portuguese	.	.	Portuguese	Kabuverdianu	.	.	.	.	.	.	PRT	.	.	.	.	.	.
CR	CRI	188	Costa Rica	Costa Rica	51076	85.0046	0	America	San Jose	San José	9.98333	-84.0667	1	1	25	Spanish	.	.	Spanish	.	.	.	.	.	.	.	ESP	.	.	.	.	.	.
CU	CUB	192	Cuba	Cuba	110861	125.234	0	America	Havana	La Havane	23.1167	-82.4167	1	1	25	Spanish	.	.	Spanish	.	.	.	.	.	.	.	ESP	.	.	.	USA	.	.
CX	CXR	162	Christmas Island	Île Christmas	135	4.37019	0	Pacific	The Settlement	The Settlement	-10.4167	105.717	1	1	.	English	.	.	English	.	.	.	.	.	.	.	GBR	AUS	.	.	.	.	.
KY	CYM	136	Cayman Islands	Îles Caïmans	262	6.08814	0	America	George Town	George Town	19.3	-81.3833	1	1	3	English	.	.	English	Cayman Islands English	.	.	.	.	.	.	GBR	.	.	.	.	.	.
CY	CYP	196	Cyprus	Chypre	9251	36.1766	0	Europe	Nicosia	Nicosie	35.15	33.35	1	1	25	Greek	Turkish	.	Greek	Turkish	.	.	.	.	.	.	GBR	TUR	GRC	.	.	.	.
CZ	CZE	203	Czech Republic	Tchèque (la République)	78864	105.627	1	Europe	Prague	Prague	50.1	14.4333	1	1	25	Czech	.	.	Czech	.	.	.	.	.	.	.	AUT	.	.	.	HUN	.	.
DE	DEU	276	Germany	Allemagne	357325	224.836	0	Europe	Berlin	Berlin	52.533	13.417	1	0	25	German	.	.	German	.	.	.	.	.	.	.	.	.	.	.	.	.	.
DE	DEU	276	Germany	Allemagne	357325	224.836	0	Europe	Essen	Essen	51.467	6.983	0	1	25	German	.	.	German	.	.	.	.	.	.	.	.	.	.	.	.	.	.
DJ	DJI	262	Djibouti	Djibouti	23200	57.2899	0	Africa	Djibouti	Djibouti	11.6	43.15	1	1	5	French	Arabic	.	Afar	Somali	.	.	Arabic	French	.	.	FRA	.	.	.	.	.	.
DM	DMA	212	Dominica	Dominique	751	10.3075	0	America	Roseau	Roseau	15.3	-61.3833	1	1	22	English	French	.	English	Lesser Antillean Creole French	.	.	.	.	.	.	GBR	.	.	.	FRA	.	.
DK	DNK	208	Denmark	Danemark	43094	78.0804	0	Europe	Copenhagen	Copenhague	55.6667	12.5833	1	1	25	Danish	.	.	Danish	.	.	.	.	.	.	.	.	.	.	.	.	.	.
DO	DOM	214	Dominican Republic	Dominicaine (la République)	48734	83.0328	0	America	Santo Domingo	Saint-Domingue	18.5	-69.7833	1	1	25	Spanish	.	.	Spanish	.	.	.	.	.	.	.	FRA	HTI	.	.	ESP	.	.
DZ	DZA	12	Algeria	Algérie	2381741	580.472	0	Africa	Algiers	Alger	36.8333	3	1	1	25	Arabic	French	.	Arabic	French	.	.	Kabyle	.	.	.	FRA	.	.	.	.	.	.
EC	ECU	218	Ecuador	Equateur	275716	197.499	0	America	Quito	Quito	-0.233333	-78.5	1	1	25	Spanish	.	.	Spanish	Quichua	.	.	.	.	.	.	ESP	.	.	.	.	.	.
EG	EGY	818	Egypt	Egypte	1001449	376.399	0	Africa	Cairo	Le Caire	30.05	31.25	1	1	25	Arabic	.	.	Arabic	English	.	.	.	.	.	.	GBR	TUR	.	.	.	.	.
ER	ERI	232	Eritrea	Erythrée	121320	131.009	0	Africa	Asmara	Asmara	15.3333	38.8833	1	1	18	English	.	.	Tigrigna	Tigré	English	Arabic	Afar	.	.	.	GBR	.	.	.	ITA	ETH	.
EH	ESH	732	Western Sahara	Sahara occidental	266000	193.988	0	Africa	none	El Aioun	27.1667	-13.1833	1	1	4	Arabic	.	.	Arabic	.	.	.	.	.	.	.	ESP	MAR	.	.	.	.	.
ES	ESP	724	Spain	Espagne	505954	267.54	0	Europe	Madrid	Madrid	40.4167	-3.71667	1	1	25	Spanish	.	.	Spanish	Catalan	.	.	Galician	.	.	.	.	.	.	.	.	.	.
EE	EST	233	Estonia	Estonie	45227	79.9895	0	Europe	Tallinn	Tallinn	59.4167	24.75	1	1	25	Estonian	.	.	Estonian	.	.	.	.	.	.	.	RUS	SWE	.	.	.	.	.
ET	ETH	231	Ethiopia	Ethiopie	1127127	399.319	1	Africa	Addis Ababa	Addis Abeba	9.05	38.8333	1	1	25	Amharic	Tigrigna	English	Amharic	Oromo	.	.	.	.	.	.	.	.	.	.	ITA	.	.
FI	FIN	246	Finland	Finlande	336593	218.216	0	Europe	Helsinki	Helsinki	60.1333	25	1	1	25	Swedish	.	.	Finnish	.	.	.	.	.	.	.	RUS	SWE	.	.	.	.	.
FJ	FJI	242	Fiji	Fidji	18333	50.9273	0	Pacific	Suva	Suva	-18.1333	178.417	1	1	22	English	.	.	English	Fijian	Hindustani Fijian	.	.	.	.	.	GBR	.	.	.	.	.	.
FK	FLK	238	Falkland Islands	Îles Falkland	12173	41.4985	0	America	Stanley	Stanley	-51.7	-57.85	1	1	4	English	.	.	English	.	.	.	.	.	.	.	GBR	ESP	.	.	AUT	.	.
FR	FRA	251	France	France	547026	278.188	0	Europe	Paris	Paris	48.8667	2.33333	1	1	25	French	.	.	French	.	.	.	.	.	.	.	.	.	.	.	.	.	.
FO	FRO	234	Faroe Islands	Îles Féroé	1399	14.0683	0	Europe	Torshavn	Torshavn	62.0167	-6.76667	1	1	14	Faroese	Danish	.	Faroese	Danish	.	.	.	.	.	.	DNK	.	.	.	.	.	.
FM	FSM	583	Micronesia (Federated States of)	Micronésie (Etats fédérés de)	707	10.001	0	Pacific	Palikir	Palikir	6.91667	158.25	1	1	6	English	.	.	Chuukese	Pohnpeian	English	.	.	.	.	.	ESP	DEU	USA	JPN	.	.	.
GA	GAB	266	Gabon	Gabon	267667	194.595	0	Africa	Libreville	Libreville	0.383333	9.41667	1	1	25	French	.	.	Fang	French	.	.	Mbere	Punu	.	.	FRA	.	.	.	.	.	.
GB	GBR	826	United Kingdom	Royaume-Uni	244110	185.835	0	Europe	London	Londres	51.5	-0.166667	1	1	25	English	.	.	English	.	.	.	.	.	.	.	.	.	.	.	.	.	.
GE	GEO	268	Georgia	Géorgie	69700	99.3002	0	Asia	Tbilisi	Tbilissi	41.7167	44.8167	1	1	25	Georgian	.	.	Georgian	.	.	.	Mingrelian	.	.	.	RUS	.	.	.	TUR	.	.
GH	GHA	288	Ghana	Ghana	238538	183.701	0	Africa	Accra	Accra	5.55	-0.25	1	1	25	English	.	.	Akan	.	.	.	English	Éwé	.	.	GBR	.	.	.	.	.	.
GI	GIB	292	Gibraltar	Gibraltar	7	0.995137	0	Europe	Gibraltar	Gibraltar	36.1333	-5.35	1	1	1	English	Spanish	.	English	Spanish	.	.	.	.	.	.	GBR	.	.	.	ESP	.	.
GN	GIN	324	Guinea	Guinée	245857	186.498	0	Africa	Conakry	Conakry	9.51667	-15.7167	1	1	25	French	.	.	French	Pulaar	Maninka	.	Susu	.	.	.	FRA	.	.	.	.	.	.
GP	GLP	312	Guadeloupe	Guadeloupe	1780	15.8688	0	America	Basse-Terre	Basse-Terre	16	-61.7333	1	1	25	French	.	.	French	Lesser Antillean Creole French	.	.	Virgin Islands Creole English	.	.	.	FRA	.	.	.	.	.	.
GM	GMB	270	Gambia	Gambie	11295	39.9739	0	Africa	Banjul	Banjul	13.4667	-16.65	1	1	20	English	.	.	English	Mandinka	Pulaar	.	Wolof	.	.	.	GBR	.	.	.	.	.	.
GW	GNB	624	Guinea-Bissau	Guinée-Bissau	36125	71.4887	0	Africa	Bissau	Bissau	11.8667	-15.65	1	1	14	Portuguese	.	.	Balanta	Madjank	Crioulo Upper Guinea	.	Mandinka	.	.	.	PRT	.	.	.	.	.	.
GQ	GNQ	226	Equatorial Guinea	Guinée équatoriale	28051	62.9953	0	Africa	Malabo	Malabo	3.75	8.8	1	1	16	Spanish	French	.	Fang	Spanish	.	.	Bube	.	.	.	ESP	.	.	.	.	.	.
GR	GRC	300	Greece	Grèce	131621	136.457	0	Europe	Athens	Athènes	38	23.7333	1	1	25	Greek	.	.	Greek	.	.	.	.	.	.	.	TUR	.	.	.	.	.	.
GD	GRD	308	Grenada	Grenade	345	6.98624	0	America	Saint George's	Saint-Georges	12.0667	-61.7333	1	1	7	English	.	.	English	Windward Caribbean Creole English	.	.	.	.	.	.	GBR	.	.	.	FRA	.	.
GL	GRL	304	Greenland	Groenland	2166086	553.569	0	America	Nuuk (Godthab)	Godthab	64.1833	-51.7333	1	1	25	Greenlandic	Danish	.	Greenlandic	.	.	.	Danish	.	.	.	DNK	.	.	.	.	.	.
GT	GTM	320	Guatemala	Guatemala	108889	124.115	0	America	Guatemala	Guatemala	14.6333	-90.5167	1	1	25	Spanish	.	.	Spanish	.	.	.	.	.	.	.	ESP	.	.	.	.	.	.
GF	GUF	254	French Guiana	Guyane française	91000	113.463	0	America	Cayenne	Cayenne	4.93333	-52.3333	1	1	15	French	.	.	French	.	.	.	.	.	.	.	FRA	.	.	.	.	.	.
GY	GUY	328	Guyana	Guyana	214970	174.391	0	America	Georgetown	Georgetown	6.76667	-58.1667	1	1	25	English	.	.	English	Hindustani Caribbean	Guyanese Creole English	.	.	.	.	.	GBR	.	.	.	NLD	.	.
HK	HKG	344	Hong Kong	Hong-Kong	1092	12.4293	0	Asia	Victoria	Victoria	22.2667	114.15	1	1	7	English	Chinese	.	English	Chinese Yue	.	.	.	.	.	.	GBR	.	.	.	.	.	.
HN	HND	340	Honduras	Honduras	112088	125.925	0	America	Tegucigalpa	Tegucigalpa	14.0833	-87.2333	1	1	25	Spanish	.	.	Spanish	.	.	.	.	.	.	.	ESP	.	.	.	.	.	.
HR	HRV	191	Croatia	Croatie	56538	89.4343	0	Europe	Zagreb	Zagreb	45.8	15.9667	1	1	25	Serbo-Croatian	.	.	Serbo-Croatian	.	.	.	.	.	.	.	AUT	.	.	.	YUG	HUN	.
HT	HTI	332	Haiti	Haïti	27750	62.6564	0	America	Port-au-Prince	Port-au-Prince	18.55	-72.3333	1	1	25	French	.	.	Haitian Creole French	.	.	.	.	.	.	.	.	.	.	.	FRA	ESP	.
HU	HUN	348	Hungary	Hongrie	93032	114.723	1	Europe	Budapest	Budapest	47.5	19.05	1	1	25	Hungarian	.	.	Hungarian	.	.	.	.	.	.	.	.	.	.	.	.	.	.
ID	IDN	360	Indonesia	Indonésie	1933658	523.026	0	Asia	Jakarta	Jakarta	-6.13333	106.75	1	1	25	Indonesian	.	.	Indonesian	Malay	Javanese	.	Sunda	.	.	.	NLD	.	.	.	.	.	.
IN	IND	699	India	Inde	3287590	681.982	0	Asia	New Delhi	New Delhi	28.6167	77.2167	1	1	25	English	Hindi	.	Hindi	English	.	.	Marathi	Telugu	Bengali	.	GBR	.	.	.	.	.	.
IE	IRL	372	Ireland	Irlande	70285	99.7161	0	Europe	Dublin	Dublin	53.3333	-6.25	1	1	25	English	.	.	English	Irish	.	.	.	.	.	.	GBR	.	.	.	.	.	.
IR	IRN	364	Iran	Iran	1648100	482.865	0	Asia	Tehran	Téhéran	35.6667	51.4333	1	1	25	Persian	.	.	Persian	Azeri	.	.	.	.	.	.	.	.	.	.	.	.	.
IQ	IRQ	368	Iraq	Iraq	437072	248.662	0	Asia	Baghdad	Bagdad	33.3333	44.4333	1	1	25	Arabic	.	.	Arabic	Kurdish	.	.	.	.	.	.	TUR	.	.	.	GBR	.	.
IS	ISL	352	Iceland	Islande	102819	120.606	0	Europe	Reykjavik	Reykjavik	64.15	-21.9667	1	1	25	Icelandic	.	.	Icelandic	.	.	.	.	.	.	.	DNK	.	.	.	.	.	.
IL	ISR	376	Israel	Israël	21621	55.3059	0	Asia	Tel Aviv	Tel Aviv	32.0833	34.7667	1	1	25	Hebrew	English	.	Hebrew	Arabic	English	French	Russian	.	.	.	GBR	TUR	.	.	POL	.	.
IT	ITA	381	Italy	Italie	301323	206.467	0	Europe	Rome	Rome	41.8833	12.5	1	1	25	Italian	.	.	Italian	.	.	.	Lombard	Napoletano-Calabrese	.	.	.	.	.	.	.	.	.
JM	JAM	388	Jamaica	Jamaïque	10991	39.4323	0	America	Kingston	Kingston	17.9667	-76.8	1	1	25	English	.	.	English	.	.	.	.	.	.	.	GBR	.	.	.	.	.	.
JO	JOR	400	Jordan	Jordanie	91862	113.999	0	Asia	Amman	Amman	31.95	35.9333	1	1	25	Arabic	.	.	Arabic	English	.	.	.	.	.	.	GBR	.	.	.	.	.	.
JP	JPN	392	Japan	Japon	377801	231.188	0	Asia	Tokyo	Tokyo	35.6667	139.75	1	1	25	Japanese	.	.	Japanese	.	.	.	.	.	.	.	.	.	.	.	.	.	.
KZ	KAZ	398	Kazakstan	Kazakstan	2717300	620.016	1	Asia	Astana	Astana	51.17	71.47	1	0	25	Kazakh	Russian	.	Kazakh	Russian	.	.	.	.	.	.	RUS	.	.	.	.	.	.
KZ	KAZ	398	Kazakstan	Kazakstan	2717300	620.016	1	Asia	Alma-Ata (Almaty)	Alma-Ata (Almaty)	43.25	76.95	2	1	25	Kazakh	Russian	.	Kazakh	Russian	.	.	.	.	.	.	RUS	.	.	.	.	.	.
KE	KEN	404	Kenya	Kenya	582646	287.102	0	Africa	Nairobi	Nairobi	-1.28333	36.8333	1	1	25	English	Swahili	.	English	Swahili	Gikuyu	.	Luo	Luyia	Kalenjin	Kamba	GBR	.	.	.	.	.	.
KG	KGZ	417	Kyrgyzstan	Kirghizistan	198500	167.577	1	Asia	Bishkek	Bichkek	42.9	74.6	1	1	25	Kyrgyz	Russian	.	Kyrgyz	Russian	.	.	.	.	.	.	RUS	.	.	.	.	.	.
KH	KHM	116	Cambodia	Cambodge	181035	160.035	0	Asia	Phnom Penh	Phnom Penh	11.5833	104.917	1	1	24	Khmer	.	.	Khmer	.	.	.	.	.	.	.	FRA	.	.	.	.	.	.
KI	KIR	296	Kiribati	Kiribati	717	10.0715	0	Pacific	Tarawa (Bairiki)	Bairiki	1.38333	173.15	1	1	25	English	.	.	English	I-Kiribati	.	.	.	.	.	.	GBR	.	.	.	.	.	.
KN	KNA	659	Saint Kitts and Nevis	Saint-Christophe-et-Niévès	269	6.16893	0	America	Basseterre	Basseterre	17.2833	-62.7167	1	1	17	English	.	.	English	Leeward Caribbean Creole English	.	.	.	.	.	.	GBR	.	.	.	.	.	.
KR	KOR	410	Korea	Corée du Sud	99484	118.634	0	Asia	Seoul	Séoul	37.5	127	1	1	25	Korean	.	.	Korean	English	.	.	.	.	.	.	JPN	.	.	.	.	.	.
KW	KWT	414	Kuwait	Koweït	17818	50.2069	0	Asia	Kuwait	Koweït	29.3333	48	1	1	25	Arabic	.	.	Arabic	English	.	.	.	.	.	.	GBR	.	.	.	.	.	.
LA	LAO	418	Lao People's Democratic Republic	Lao, Rép. dém. Pop.	236800	183.031	1	Asia	Vientiane	Vientiane	17.9833	102.633	1	1	23	Lao	.	.	Thai	.	.	.	Khmu	.	.	.	FRA	.	.	.	.	.	.
LB	LBN	422	Lebanon	Liban	10452	38.4533	0	Asia	Beirut	Beyrouth	33.8667	35.5	1	1	19	Arabic	French	.	Arabic	French	English	.	.	.	.	.	FRA	.	.	.	.	.	.
LR	LBR	430	Liberia	Libéria	111369	125.521	0	Africa	Monrovia	Monrovia	6.33333	-10.7667	1	1	18	English	.	.	English	.	.	.	Bassa	Kpelle	.	.	FRA	.	.	.	.	.	.
LY	LBY	434	Libyan Arab Jamahiriya	Libye	1759540	498.923	0	Africa	Tripoli	Tripoli	32.7333	13.1167	1	1	25	Arabic	.	.	Arabic	.	.	.	.	.	.	.	TUR	ITA	.	.	.	.	.
LC	LCA	662	Saint Lucia	Sainte-Lucie	617	9.34279	0	America	Castries	Castries	14.0167	-60.9833	1	1	12	English	.	.	English	Lesser Antillean Creole French	.	.	.	.	.	.	GBR	.	.	.	.	.	.
LK	LKA	144	Sri Lanka	Sri Lanka	65610	96.3427	0	Asia	Colombo	Colombo	6.91667	79.8667	1	1	25	Sinhala	.	.	Sinhala	.	.	.	Tamil	.	.	.	GBR	.	.	.	NLD	.	.
LS	LSO	426	Lesotho	Lesotho	30355	65.5313	1	Africa	Maseru	Maseru	-29.3167	27.4833	1	1	11	English	Sesotho	.	English	Sesotho	.	.	.	.	.	.	GBR	.	.	.	.	.	.
LT	LTU	440	Lithuania	Lituanie	65300	96.1148	0	Europe	Vilnius	Vilnius	54.6833	25.3167	1	1	25	Lithuanian	.	.	Lithuanian	.	.	.	.	.	.	.	RUS	.	.	.	.	.	.
LU	LUX	442	Luxembourg	Luxembourg	2586	19.1271	1	Europe	Luxembourg	Luxembourg	49.6	6.15	1	1	25	French	German	Luxembourgish	Luxembourgish	.	.	.	.	.	.	.	NLD	.	.	.	.	.	.
LV	LVA	428	Latvia	Lettonie	64589	95.5901	0	Europe	Riga	Riga	56.95	24.1	1	1	25	Latvian	.	.	Latvian	.	.	.	.	.	.	.	RUS	.	.	.	SWE	.	.
MO	MAC	446	Macau (Aomen)	Macao (Aomen)	25	1.88063	0	Asia	Aomen	Aomen	22.27	113.56	1	1	.	Portuguese	Chinese	.	Portuguese	Chinese Yue	.	.	.	.	.	.	PRT	.	.	.	.	.	.
MA	MAR	504	Morocco	Maroc	710850	317.119	0	Africa	Rabat	Rabat	34.0333	-6.85	1	1	25	Arabic	French	.	Arabic	French	.	.	Tachelhit	Tamazghit	.	.	FRA	.	.	.	.	.	.
MD	MDA	498	Moldova, Rep.of	Moldavie	33700	69.0476	0	Europe	Chisinau	Chisinau	47	28.8333	1	1	25	Romanian	.	.	Romanian	.	.	.	Bulgarian	.	.	.	RUS	.	.	.	.	.	.
MG	MDG	450	Madagascar	Madagascar	587041	288.183	0	Africa	Antananarivo	Tananarive	-18.8667	47.5	1	1	25	French	.	.	Malagasy	French	.	.	.	.	.	.	FRA	.	.	.	.	.	.
MV	MDV	462	Maldives	Maldives	298	6.49295	0	Asia	Male	Malé	4.16667	73.4667	1	1	25	Maldivian	.	.	Maldivian	.	.	.	.	.	.	.	GBR	.	.	.	.	.	.
MX	MEX	484	Mexico	Mexique	1967210	527.545	0	America	Mexico (Distrito Federal)	Mexico	19.4167	-99.1667	1	1	25	Spanish	.	.	Spanish	.	.	.	.	.	.	.	ESP	.	.	.	.	.	.
MH	MHL	584	Marshall Islands	Marshall	181	5.06026	0	Pacific	Majuro	Delap-Uliga-Darrit	7.15	171.2	1	1	3	English	.	.	English	Marshallese	.	.	.	.	.	.	.	.	.	.	.	.	.
MK	MKD	807	Macedonia (the former Yugoslav Rep. of)	Macédoine	25713	60.3129	1	Europe	Skopje	Skopje	42	21.4667	1	1	25	Macedonian	.	.	Macedonian	.	.	.	Albanian	.	.	.	TUR	.	.	.	YUG	.	.
ML	MLI	466	Mali	Mali	1240142	418.861	1	Africa	Bamako	Bamako	12.6667	-7.98333	1	1	25	French	.	.	Bambara	.	.	.	Fulfulde	Senoufo	.	.	FRA	.	.	.	.	.	.
MT	MLT	470	Malta	Malte	316	6.68617	0	Europe	Valletta	La Valette	35.9	14.5333	1	1	25	English	.	.	Maltese	English	.	.	.	.	.	.	GBR	.	.	.	.	.	.
MM	MMR	104	Burma	Birmanie	678500	309.82	0	Asia	Rangoon	Rangoon	16.7833	96.1667	1	1	25	Burmese	.	.	Burmese	.	.	.	.	.	.	.	GBR	.	.	.	IND	.	.
MN	MNG	496	Mongolia	Mongolie	1565500	470.609	1	Asia	Ulaanbaatar	Oulan-Bator	47.9	106.867	1	1	25	Mongolian	.	.	Mongolian	.	.	.	.	.	.	.	CHN	.	.	.	.	.	.
MP	MNP	580	Northern Mariana Islands	Îles Mariannes du Nord	477	8.21472	0	Pacific	Saipan	Saipan	15.2	145.75	1	1	15	English	.	.	English	Chamorro	.	.	.	.	.	.	ESP	DEU	USA	JPN	.	.	.
MZ	MOZ	508	Mozambique	Mozambique	801590	336.752	0	Africa	Maputo	Maputo	-25.9667	32.5833	1	1	25	Portuguese	.	.	Macua	Portuguese	.	.	Tsonga	.	.	.	PRT	.	.	.	.	.	.
MR	MRT	478	Mauritania	Mauritanie	1030700	381.856	0	Africa	Nouakchott	Nouakchott	18.15	-15.9667	1	1	20	Arabic	.	.	Hassaniya Arabic	.	.	.	.	.	.	.	FRA	.	.	.	.	.	.
MS	MSR	500	Montserrat	Montserrat	102	3.79869	0	America	Plymouth	Plymouth	16.7	-62.2167	1	1	.	English	.	.	English	Leeward Caribbean Creole English	.	.	.	.	.	.	GBR	.	.	.	.	.	.
MQ	MTQ	474	Martinique	Martinique	1100	12.4747	0	America	Fort-de-France	Fort-de-France	14.6	-61.0833	1	1	21	French	.	.	French	Lesser Antillean Creole French	.	.	.	.	.	.	FRA	.	.	.	.	.	.
MU	MUS	480	Mauritius	Maurice	2045	17.0091	0	Africa	Port Louis	Port Louis	-20.1667	57.5	1	1	25	English	French	.	Morisyen	French	.	.	English	.	.	.	GBR	.	.	.	FRA	NLD	.
MW	MWI	454	Malawi	Malawi	118484	129.468	1	Africa	Lilongwe	Lilongwe	-13.9667	33.8167	1	1	25	English	.	.	Chichewa	.	.	.	Lomwé	Yao	English	.	GBR	.	.	.	.	.	.
MY	MYS	458	Malaysia	Malaisie	329758	215.989	0	Asia	Kuala Lumpur	Kuala Lumpur	3.13333	101.7	1	1	25	Malay	Chinese	.	Malay	Chinese Min Nan	.	.	Tamoul	Chinese Yue	Chinese Hakka	.	GBR	.	.	.	.	.	.
NA	NAM	516	Namibia	Namibie	825518	341.741	0	Africa	Windhoek	Windhoeck	-22.5667	17.1	1	1	25	English	.	.	English	Kwanyama	.	.	Afrikaans	.	.	.	DEU	ZAF	.	.	.	.	.
NC	NCL	540	New Caledonia	Nouvelle-Calédonie	19060	51.9272	0	Pacific	Noumea	Nouméa	-22.2667	166.45	1	1	25	French	.	.	French	.	.	.	.	.	.	.	FRA	.	.	.	.	.	.
NE	NER	562	Niger	Niger	1267000	423.372	1	Africa	Niamey	Niamey	13.5333	2.08333	1	1	25	French	Arabic	.	Hausa	Zarma	French	.	.	.	.	.	FRA	.	.	.	.	.	.
NF	NFK	574	Norfolk Island	Île Norfolk	35	2.22519	0	Pacific	Kingston	Kingston	-29.05	167.967	1	1	1	English	.	.	English	.	.	.	.	.	.	.	.	.	.	.	GBR	.	.
NG	NGA	566	Nigeria	Nigéria	923768	361.506	0	Africa	Lagos	Lagos	6.45	3.46667	2	1	25	English	.	.	Yorouba	Hausa	English	.	Igbo	.	.	.	GBR	.	.	.	.	.	.
NG	NGA	566	Nigeria	Nigéria	923768	361.506	0	Africa	Abuja	Abuja	9.18	7.17	1	0	25	English	.	.	Yorouba	Hausa	English	.	Igbo	.	.	.	GBR	.	.	.	.	.	.
NI	NIC	558	Nicaragua	Nicaragua	130670	135.963	0	America	Managua	Managua	12.1	-86.3	1	1	25	Spanish	.	.	Spanish	.	.	.	.	.	.	.	ESP	.	.	.	.	.	.
NU	NIU	570	Niue	Nioué	260	6.06486	0	Pacific	Alofi	Alofi	-19.0167	-169.917	1	1	13	Niuean	English	.	Niuean	English	.	.	.	.	.	.	GBR	NZL	.	.	.	.	.
NL	NLD	528	Netherlands	Pays-Bas	41863	76.9571	0	Europe	Amsterdam	Amsterdam	52.35	4.9	1	1	25	Dutch	.	.	Dutch	.	.	.	.	.	.	.	.	.	.	.	ESP	.	.
NO	NOR	579	Norway	Norvège	323752	214.013	0	Europe	Oslo	Oslo	59.9167	10.75	1	1	25	Norwegian	.	.	Norwegian	.	.	.	.	.	.	.	.	.	.	.	DNK	.	.
NP	NPL	524	Nepal	Népal	147181	144.298	1	Asia	Kathmandu	Katmandou	27.7	85.3167	1	1	25	Nepali	.	.	Nepali	.	.	.	Maithili	.	.	.	.	.	.	.	.	.	.
NR	NRU	520	Nauru	Nauru	21	1.72363	0	Pacific	Yaren	Yaren	-0.533333	166.917	1	1	1	Nauruan	English	.	Nauruan	English	.	.	.	.	.	.	GBR	DEU	AUS	.	JPN	.	.
NZ	NZL	554	New Zealand	Nouvelle-Zélande	268676	194.961	0	Pacific	Wellington	Wellington	-44.2833	174.783	1	1	25	English	.	.	English	.	.	.	.	.	.	.	GBR	.	.	.	.	.	.
OM	OMN	512	Oman	Oman	212379	173.336	0	Asia	Muscat	Mascate	23.6167	58.6333	1	1	25	Arabic	.	.	Arabic	.	.	.	Balochi Southern	.	.	.	.	.	.	.	ESP	.	.
PK	PAK	586	Pakistan	Pakistan	882872	353.413	0	Asia	Islamabad	Islamabad	33.6667	73.1333	1	1	25	Urdu	Sindhi	English	Urdu	Punjabi	English	Sindhi	.	.	.	.	GBR	.	.	.	.	.	.
PS	PAL	931	Palestine	Palestine	6256	29.7497	0	Asia	Gaza	Gaza	31.53	34.44	1	1	25	Arabic	.	.	Arabic	.	.	.	.	.	.	.	GBR	TUR	.	.	.	.	.
PA	PAN	591	Panama	Panama	75648	103.451	0	America	Panama	Panama	8.95	-79.5	1	1	25	Spanish	.	.	Spanish	.	.	.	.	.	.	.	ESP	.	.	.	COL	.	.
PN	PCN	612	Pitcairn	Pitcairn	47	2.57859	0	Pacific	Adamstown	Adamstown	-25.0667	-130.083	1	1	.	English	.	.	English	.	.	.	.	.	.	.	GBR	.	.	.	.	.	.
PE	PER	604	Peru	Pérou	1285216	426.405	0	America	Lima	Lima	-12.1	-77.05	1	1	25	Spanish	.	.	Spanish	.	.	.	Quecha	.	.	.	ESP	.	.	.	.	.	.
PH	PHL	608	Philippines	Philippines	300000	206.013	0	Asia	Manila	Manille	14.6167	120.967	1	1	25	English	.	.	English	Filipino	Cebuano	.	Hiligaynon	Ilocano	.	.	ESP	USA	.	.	.	.	.
PW	PLW	585	Palau	Palaos	487	8.30039	0	Pacific	Koror	Koror	7.33333	134.483	1	1	17	English	.	.	English	Palauan	.	.	.	.	.	.	GBR	DEU	USA	JPN	.	.	.
PG	PNG	598	Papua New Guinea	Papouasie-Nouvelle-Guinée	462840	255.888	0	Pacific	Port Moresby	Port Moresby	-9.5	147.117	1	1	25	English	Hiri Motu	Tok Pisin	Tok Pisin	.	.	.	Motu	English	.	.	GBR	DEU	AUS	.	.	.	.
PL	POL	616	Poland	Pologne	312685	210.323	0	Europe	Warsaw	Varsovie	52.25	21	1	1	25	Polish	.	.	Polish	.	.	.	.	.	.	.	DEU	.	.	.	RUS	.	.
PR	PRI	630	Puerto Rico	Porto Rico	9104	35.888	0	America	San Juan	San Juan	18.44	-66.13	1	1	25	English	Spanish	.	English	Spanish	.	.	.	.	.	.	ESP	USA	.	.	.	.	.
KP	PRK	408	Korea, Dem. People's Rep. of	Corée du Nord	120538	130.586	0	Asia	Pyongyang	Pyongyang	39	125.783	1	1	15	Korean	.	.	Korean	.	.	.	.	.	.	.	JPN	.	.	.	.	.	.
PT	PRT	620	Portugal	Portugal	92389	114.326	0	Europe	Lisbon	Lisbonne	38.7333	-9.13333	1	1	25	Portuguese	.	.	Portuguese	.	.	.	.	.	.	.	.	.	.	.	.	.	.
PY	PRY	600	Paraguay	Paraguay	406752	239.883	1	America	Asuncion	Asuncion	-25.25	-57.6667	1	1	25	Spanish	.	.	Guarani	Spanish	.	.	.	.	.	.	ESP	.	.	.	.	.	.
PF	PYF	258	French Polynesia	Polynésie française	4167	24.2798	0	Pacific	Papeete	Papeete	-17.5333	-149.567	1	1	25	French	.	.	French	Tahitian	.	.	Tuamotan	.	.	.	FRA	.	.	.	.	.	.
QA	QAT	634	Qatar	Qatar	11437	40.2244	0	Asia	Doha	Doha	25.25	51.5333	1	1	13	Arabic	Persian	.	Arabic	Persian	.	.	.	.	.	.	GBR	.	.	.	.	.	.
RE	REU	638	Reunion	Réunion	2517	18.8701	0	Africa	Saint-Denis	Saint-Denis	-20.8667	55.4667	1	1	23	French	.	.	French	Tamoul	Réunion Creole French	.	.	.	.	.	FRA	.	.	.	.	.	.
RO	ROM	642	Romania	Roumanie	238391	183.645	0	Europe	Bucharest	Bucarest	44.4167	26.1167	1	1	25	Romanian	.	.	Romanian	.	.	.	Hungarian	.	.	.	.	.	.	.	TUR	AUT	HUN
RU	RUS	643	Russian Federation	Russie	17075400	1554.24	0	Asia	Moscow	Moscou	55.75	37.7	1	1	25	Russian	.	.	Russian	.	.	.	.	.	.	.	.	.	.	.	.	.	.
RW	RWA	646	Rwanda	Rwanda	26338	61.0415	1	Africa	Kigali	Kigali	-1.93333	30.0667	1	1	12	French	English	Rwanda	Rwanda	English	.	.	French	.	.	.	BEL	DEU	.	.	.	.	.
SA	SAU	682	Saudi Arabia	Arabie saoudite	2153168	551.916	0	Asia	Riyadh	Riyad	24.65	46.7667	1	1	25	Arabic	.	.	Arabic	.	.	.	.	.	.	.	.	.	.	.	.	.	.
SD	SDN	736	Sudan	Soudan	2505813	595.399	0	Africa	Khartoum	Khartoum	15.55	32.5333	1	1	25	Arabic	.	.	Arabic	.	.	.	.	.	.	.	GBR	EGY	.	.	.	.	.
SN	SEN	686	Senegal	Sénégal	196722	166.825	0	Africa	Dakar	Dakar	14.6333	-17.45	1	1	25	French	.	.	French	Wolof	Pulaar	.	Serer-Sine	.	.	.	FRA	.	.	.	.	.	.
SG	SGP	702	Singapore	Singapour	646	9.55983	0	Asia	Singapore	Singapour	1.28333	103.85	1	1	1	English	Chinese	.	English	Chinese Min Nan	.	.	Chinese Yue	Malay	.	.	GBR	.	.	.	.	.	.
SH	SHN	654	Saint Helena	Sainte-Hélène	410	7.61598	0	Africa	Jamestown	Jamestown	-15.9167	-5.7	1	1	4	English	.	.	English	.	.	.	.	.	.	.	GBR	.	.	.	.	.	.
SB	SLB	90	Solomon Islands	Îles Salomon	29785	64.9131	0	Pacific	Honiara	Honiara	-9.46667	159.95	1	1	9	English	.	.	Solomons Pidgin	.	.	.	.	.	.	.	GBR	.	.	.	.	.	.
SL	SLE	694	Sierra Leone	Sierra Leone	73326	101.85	0	Africa	Freetown	Freetown	8.5	-13.2833	1	1	25	English	.	.	English	.	.	.	.	.	.	.	GBR	.	.	.	.	.	.
SV	SLV	222	El Salvador	Salvador	21041	54.5591	0	America	San Salvador	San Salvador	13.6667	-89.1667	1	1	25	Spanish	.	.	Spanish	.	.	.	.	.	.	.	ESP	.	.	.	.	.	.
SM	SMR	674	San Marino	Saint-Marin	61	2.93764	0	Europe	Serravalle	Serravalle	43.95	12.49	1	1	9	Italian	.	.	Italian	Emiliano-Romagnolo	.	.	.	.	.	.	.	.	.	.	.	.	.
SO	SOM	706	Somalia	Somalie	637657	300.35	0	Africa	Mogadishu	Muqdisho (Mogadiscio)	2.03333	45.35	1	1	25	Somali	English	Arabic	Somali	.	.	.	.	.	.	.	GBR	ITA	.	.	.	.	.
PM	SPM	666	St. Pierre and Miquelon	Saint-Pierre-et-Miquelon	242	5.85115	0	America	Saint Pierre	Saint-Pierre	46.6667	-56.1667	1	1	2	French	.	.	French	.	.	.	.	.	.	.	FRA	.	.	.	.	.	.
ST	STP	678	Sao Tome and Principe	Sao Tomé-et-Principe	964	11.6781	0	Africa	Sao Tome	Sao Tomé	0.2	6.71667	1	1	6	Portuguese	.	.	Portuguese	Sãotomense	.	.	.	.	.	.	PRT	.	.	.	.	.	.
SR	SUR	740	Suriname	Suriname	163820	152.236	0	America	Paramaribo	Paramaribo	5.86667	-55.2333	1	1	14	Dutch	Hindi	.	Dutch	Hindustani Caribbean	Sranan	.	Javanese Caribbean	.	.	.	NLD	.	.	.	.	.	.
SK	SVK	703	Slovakia	Slovaquie	49036	83.2897	1	Europe	Bratislava	Bratislava	48.1667	17.1667	1	1	25	Slovak	.	.	Slovak	.	.	.	Hungarian	.	.	.	HUN	.	.	.	.	.	.
SI	SVN	705	Slovenia	Slovénie	20256	53.5316	0	Europe	Ljubljana	Ljubljana	46.0667	14.5	1	1	25	Slovenian	.	.	Slovenian	.	.	.	.	.	.	.	AUT	.	.	.	YUG	HUN	.
SE	SWE	752	Sweden	Suède	449964	252.303	0	Europe	Stockholm	Stockholm	59.3333	18.0833	1	1	25	Swedish	.	.	Swedish	.	.	.	Skane	.	.	.	.	.	.	.	.	.	.
SZ	SWZ	748	Swaziland	Swaziland	17364	49.5631	1	Africa	Mbabane	Mbabane	-26.3333	31.1333	1	1	25	Swati	English	.	Swati	.	.	.	.	.	.	.	GBR	.	.	.	.	.	.
SC	SYC	690	Seychelles	Seychelles	455	8.02305	0	Africa	Victoria	Victoria	-4.63333	55.4667	1	1	5	English	French	.	Seselwa Creole French	French	English	.	.	.	.	.	GBR	FRA	.	.	.	.	.
SY	SYR	760	Syrian Arab Republic	Syrie	184004	161.342	0	Asia	Damascus	Damas	33.5	36.3167	1	1	25	Arabic	.	.	Arabic	.	.	.	.	.	.	.	FRA	TUR	.	.	.	.	.
TC	TCA	796	Turks and Caicos Islands	Îles Turks et Caïques	430	7.79952	0	America	Grand Turk (Cockburn Town)	Grand Turk (Cockburn Town)	21.4667	-71.1333	1	1	2	English	.	.	English	Turks And Caicos Creole English	.	.	.	.	.	.	GBR	.	.	.	.	.	.
TD	TCD	148	Chad	Tchad	1284005	426.204	1	Africa	N'Djamena	Ndjamena	12.1667	14.9833	1	1	25	French	Arabic	.	Arabic	.	.	.	Ngambay	.	.	.	FRA	.	.	.	.	.	.
TG	TGO	768	Togo	Togo	56785	89.6294	0	Africa	Lome	Lomé	6.16667	1.35	1	1	25	French	.	.	French	Éwé	.	.	Kabiyé	.	.	.	FRA	.	.	.	.	.	.
TH	THA	764	Thailand	Thaïlande	513115	269.427	0	Asia	Bangkok	Bangkok	13.7333	100.5	1	1	25	Thai	.	.	Thai	.	.	.	.	.	.	.	.	.	.	.	.	.	.
TJ	TJK	762	Tajikistan	Tadjikistan	143095	142.281	1	Asia	Dushanbe	Douchanbé	38.6333	68.85	1	1	25	Tajik	.	.	Tajik	.	.	.	.	.	.	.	RUS	.	.	.	.	.	.
TK	TKL	772	Tokelau	Tokelaou	10	1.18942	0	Pacific	N.A.	N.A.	-9	-172	1	1	3	Tokelauan	English	.	Tokelauan	English	.	.	.	.	.	.	GBR	NZL	.	.	.	.	.
TM	TKM	795	Turkmenistan	Turkménistan	488100	262.777	1	Asia	Ashgabat	Achgabat	37.95	58.3833	1	1	25	Turkmen	.	.	Turkmen	.	.	.	.	.	.	.	RUS	.	.	.	.	.	.
TP	TMP	626	East Timor	Timor Oriental	14874	45.872	0	Asia	Dili	Dili	-8.57	125.58	1	1	19	Tetum	Portuguese	.	Tetum	Mambae	.	.	.	.	.	.	PRT	IDN	.	.	IDN	.	.
TO	TON	776	Tonga	Tonga	748	10.2869	0	Pacific	Nuku'alofa	Nuku'alofa	-21.15	-175.233	1	1	9	Tongan	English	.	Tongan	.	.	.	.	.	.	.	GBR	.	.	.	.	.	.
TT	TTO	780	Trinidad and Tobago	Trinité-et-Tobago	5130	26.9397	0	America	Port-of-Spain	Port of Spain	10.6333	-61.5167	1	1	22	English	.	.	English	.	.	.	Lesser Antillean Creole French	.	.	.	GBR	.	.	.	.	.	.
TN	TUN	788	Tunisia	Tunisie	164150	152.389	0	Africa	Tunis	Tunis	36.8333	10.2167	1	1	25	Arabic	French	.	Arabic	.	.	.	.	.	.	.	FRA	TUR	.	.	.	.	.
TR	TUR	792	Turkey	Turquie	780576	332.308	0	Europe	Istambul	Istambul	41.0333	28.95	0	1	25	Turkish	.	.	Turkish	.	.	.	Kurmanji	.	.	.	.	.	.	.	.	.	.
TR	TUR	792	Turkey	Turquie	780576	332.308	0	Europe	Ankara	Ankara	39.93	32.85	1	0	25	Turkish	.	.	Turkish	.	.	.	Kurmanji	.	.	.	.	.	.	.	.	.	.
TV	TUV	798	Tuvalu	Tuvalu	26	1.91788	0	Pacific	Fongafale	Fongafale	-8.5	179.2	1	1	8	Tuvaluan	.	.	Tuvaluan	.	.	.	.	.	.	.	GBR	.	.	.	.	.	.
TW	TWN	490	Taiwan	Taïwan	35875	71.241	0	Asia	Taipei	Taipeh	25.0833	121.533	1	1	25	Chinese	.	.	Chinese Hakka	Chinese Mandarin	Chinese Min Nan	.	.	.	.	.	JPN	.	.	.	CHN	.	.
TZ	TZA	834	Tanzania, United Rep. of	Tanzanie	945090	365.654	0	Africa	Dar es Salaam	Dar es Salaam	-6.85	39.3	2	1	25	English	Swahili	.	Swahili	.	.	.	Sukuma	.	.	.	GBR	.	.	.	.	.	.
TZ	TZA	834	Tanzania, United Rep. of	Tanzanie	945090	365.654	0	Africa	Dar es Salaam	Dar es Salaam	-6.17	35.74	1	0	25	English	Swahili	.	Swahili	.	.	.	Sukuma	.	.	.	GBR	.	.	.	.	.	.
UG	UGA	800	Uganda	Ouganda	241038	184.662	1	Africa	Kampala	Kampala	0.333333	32.5833	1	1	25	English	.	.	Ganda	.	.	.	English	.	.	.	GBR	.	.	.	.	.	.
UA	UKR	804	Ukraine	Ukraine	603677	292.238	0	Europe	Kiev (Kyyiv)	Kiev	50.4167	30.5	1	1	25	Ukrainian	.	.	Ukrainian	.	.	.	.	.	.	.	RUS	.	.	.	.	.	.
UY	URY	858	Uruguay	Uruguay	176215	157.89	0	America	Montevideo	Montevideo	-34.9167	-56.1667	1	1	25	Spanish	.	.	Spanish	.	.	.	.	.	.	.	ESP	.	.	.	BRA	.	.
US	USA	842	United States of America	Etats-Unis d'Amérique	9529106	1161.07	0	America	New York	New York	40.75	-74	0	1	25	English	.	.	English	.	.	.	Spanish	.	.	.	GBR	FRA	ESP	.	.	.	.
US	USA	842	United States of America	Etats-Unis d'Amérique	9529106	1161.07	0	America	Washington, DC	Washington	38.867	-77	1	0	25	English	.	.	English	.	.	.	Spanish	.	.	.	GBR	FRA	ESP	.	.	.	.
UZ	UZB	860	Uzbekistan	Ouzbékistan	447400	251.583	1	Asia	Tashkent (Toshkent)	Tachkent	41.2667	69.2167	1	1	25	Uzbek	.	.	Uzbek	.	.	.	.	.	.	.	RUS	.	.	.	.	.	.
VC	VCT	670	Saint Vincent and the Grenadines	Saint-Vincent-et-les Grenadines	389	7.41837	0	America	Kingstown	Kingstown	13.2	-61.2333	1	1	10	English	.	.	English	Windward Caribbean Creole English	.	.	.	.	.	.	GBR	.	.	.	.	.	.
VE	VEN	862	Venezuela	Venezuela	911930	359.182	0	America	Caracas	Caracas	10.5833	-66.9333	1	1	25	Spanish	.	.	Spanish	.	.	.	.	.	.	.	ESP	.	.	.	.	.	.
VG	VGB	92	British Virgin Islands	Îles Vierges britanniques	153	4.65243	0	America	Road Town	Roadtown	18.45	-64.6167	1	1	6	English	.	.	English	Virgin Islands Creole English	.	.	.	.	.	.	GBR	.	.	.	.	.	.
VN	VNM	704	Viet Nam	Viet Nam	331114	216.433	0	Asia	Hanoi	Hanoï	21.0167	105.867	1	1	25	Vietnamese	.	.	Vietnamese	.	.	.	.	.	.	.	FRA	.	.	.	.	.	.
VU	VUT	548	Vanuatu	Vanuatu	14763	45.7005	0	Pacific	Port-Vila	Port-Vila	-17.75	168.3	1	1	8	English	French	Bismala	English	French	Bismala	.	.	.	.	.	GBR	FRA	.	.	.	.	.
WF	WLF	876	Wallis and Futuna	Îles Wallis et Futuna	274	6.226	0	Pacific	Mata-Utu (on Ile Uvea)	Mata-Utu (on Ile Uvea)	-13.3	-176.2	1	1	1	French	.	.	French	.	.	.	.	.	.	.	FRA	.	.	.	.	.	.
WS	WSM	882	Samoa	Samoa	2842	20.0514	0	Pacific	Apia	Apia	-13.8	171.75	1	1	11	Samoan	English	.	Samoan	English	.	.	.	.	.	.	DEU	NZL	.	.	.	.	.
YE	YEM	887	Yemen	Yémen	547244	278.243	0	Asia	Sanaa	Sanaa	15.4	44.2333	1	1	25	Arabic	.	.	Arabic	.	.	.	.	.	.	.	GBR	TUR	.	.	.	.	.
YU	YUG	891	Serbia and Montenegro	Serbie et Monténégro (ex-Yougoslavie)	102173	120.227	0	Europe	Belgrade	Belgrade	44.8333	20.5	1	1	25	Serbo-Croatian	.	.	Serbo-Croatian	.	.	.	Albanian	.	.	.	TUR	.	.	.	.	.	.
ZA	ZAF	711	South Africa	Afrique du Sud	1219912	415.43	0	Africa	Pretoria	Pretoria	-25.73	28.22	1	0	25	English	.	.	Zoulou	Xhosa	English	.	Afrikaans	Shoto	.	.	GBR	NLD	.	.	.	.	.
ZA	ZAF	711	South Africa	Afrique du Sud	1219912	415.43	0	Africa	Cape Town	Le Cap	-33.9333	18.4667	2	1	25	English	.	.	Zoulou	Xhosa	English	.	Afrikaans	Shoto	.	.	GBR	NLD	.	.	.	.	.
ZR	ZAR	180	Congo (Democratic Republic of the)	Congo, Rép. dém. du	2345410	576.028	0	Africa	Kinshasa	Kinshasa	-4.3	15.3	1	1	25	French	.	.	Swahili	Lingala	.	.	Kikongo	Luba-Kasai	French	.	BEL	.	.	.	.	.	.
ZM	ZMB	894	Zambia	Zambie	752614	326.302	1	Africa	Lusaka	Lusaka	-15.4667	28.2667	1	1	25	English	.	.	English	.	.	.	Nyanja	Tonga	.	.	GBR	.	.	.	.	.	.
ZW	ZWE	716	Zimbabwe	Zimbabwe	390759	235.119	1	Africa	Harare	Harare	-17.8333	31.05	1	1	25	English	.	.	Shona	English	.	.	Ndebele	.	.	.	GBR	.	.	.	.	.	.

## Sheet: Hofestede culture
Area	nation	power distance（权利距离）	individualism（个人主义）	masculinity（男女特征）	uncertainty avoidance（不确定性规避）	long term orientation（长期倾向）	indulgence
North America	America	40	91	62	46	26	68
North America	Canada	39	80	52	48	36	68
North America	Mexico	81	30	69	82	24	97
North America	Colombia	67	13	64	80	13	83
North America	Dominica	65	30	65	45	13	54
South America	Peru	64	16	42	87	25	46
South America	Brazil	69	38	49	76	44	59
South America	Bolivia	78	10	42	87	25	46
South America	Chile	63	23	28	86	31	68
South America	Argentina	49	46	56	86	20	60
South America	Venezuela	61	12	73	76	16	100
Africa	Zambia	60	35	40	50	30	42
Africa	Ghana	80	15	40	65	4	72
Africa	Morocco	70	46	53	68	14	25
Africa	Nigeria	80	30	60	55	13	84
Africa	S.Africa	49	65	63	49	34	63
Africa	Algeria	80	35	35	70	26	32
Africa	Libya	80	38	52	68	23	34
Europe	Belarus	95	25	20	95	81	15
Europe	Ukraine	92	25	27	95	86	14
Europe	Republic of Lithuania	42	60	19	65	82	16
Europe	Latvia	44	70	9	63	69	13
Europe	Germany	35	67	66	65	83	40
Europe	Austria	11	55	79	70	60	63
Europe	Czech Republic	57	58	57	74	70	29
Europe	Slovakia	100	52	100	51	77	28
Europe	Poland	68	60	64	93	38	29
Europe	Hungary	46	80	88	82	58	31
Europe	Switzerland	34	68	70	58	74	66
Europe	Norse	31	69	8	50	35	55
Europe	Denmark	18	74	16	23	35	70
Europe	Belgium	65	75	54	94	82	57
Europe	Britain	58	89	66	35	51	69
Europe	France	68	71	43	86	63	48
Europe	Holland	38	80	14	53	67	68
Europe	Romania	39	30	42	90	52	20
Europe	Greece	60	35	57	100	45	50
Europe	Spain	49	51	42	86	48	44
Europe	Portugal	37	27	31	99	28	33
Europe	Italy	50	76	70	75	61	30
Asia	Japan	54	46	95	92	88	42
Asia	Korea	48	18	39	85	100	29
Asia	Vietnam	62	20	40	30	57	35
Asia	Bangladesh	80	20	55	60	47	20
Asia	Indonesia	78	14	46	48	62	38
Asia	Malaysia	100	26	50	36	41	57
Asia	The Philippines	35	32	64	44	27	42
Asia	Singapore	44	20	48	8	72	46
Asia	Thailand	54	20	34	64	32	45
Asia	India	77	48	56	40	51	26
Asia	Russia	40	39	36	95	81	20
Asia	Pakistan	32	14	50	70	50	0
Asia	Kazakhstan	88	20	50	88	85	22
Asia	Azerbaijan	85	22	50	88	61	22
Asia	Iran	58	41	43	59	14	40
Asia	Egypt	70	25	45	80	7	4
Asia	Jordan	70	30	45	65	16	43
Asia	Saudi Arabia	42	25	60	80	36	52
Asia	Iraq	95	30	70	85	25	17
Asia	Lebanon	75	40	65	50	14	25
Australia	Australia	38	90	61	51	21	71
Australia	NZ	22	79	58	49	33	75
	China	80	20	66	30	87	24

## Sheet: WGI
Area	nation	year	Corruption control	Degree of legality	Control quality	Government effectiveness	Political stability	Right of speech
North America	America	2000	1.65776	1.59275	1.76076	1.80265	1.08451	1.31017
North America	America	2002	1.92404	1.54765	1.59969	1.6802	0.287509	1.34457
North America	America	2003	1.75544	1.59078	1.60109	1.60298	0.0812887	1.33823
North America	America	2004	1.83258	1.43596	1.57	1.76157	-0.231348	1.32775
North America	America	2005	1.54569	1.53952	1.60782	1.53615	-0.0586535	1.29452
North America	America	2006	1.35332	1.6054	1.64107	1.58617	0.493943	1.10162
North America	America	2007	1.38547	1.62786	1.49292	1.64981	0.37573	1.10981
North America	America	2008	1.45021	1.64003	1.53235	1.614	0.585224	1.14427
North America	America	2009	1.29435	1.59849	1.40084	1.50689	0.44843	1.09721
North America	America	2010	1.27148	1.6381	1.44614	1.5576	0.438404	1.13361
North America	America	2011	1.2691	1.60004	1.46089	1.51957	0.591247	1.12697
North America	America	2012	1.41072	1.62728	1.30095	1.52933	0.632442	1.16159
North America	America	2013	1.31326	1.55724	1.26801	1.52367	0.643073	1.10302
North America	America	2014	1.37607	1.61047	1.28142	1.46759	0.58242	1.07122
North America	America	2015	1.39693	1.59611	1.25615	1.46352	0.678062	1.10982
North America	America	2016	1.37353	1.618	1.49708	1.47679	0.402303	1.11026
North America	America	2017	1.38126	1.64476	1.62811	1.5543	0.335553	1.05072
North America	America	2018	1.32868	1.5135	1.62125	1.577	0.474065	1.04504
North America	America	2019	1.21533	1.46109	1.34536	1.48918	0.297986	0.965248
North America	Canada	2000	2.11554	1.69439	1.52334	1.93116	1.16847	1.53197
North America	Canada	2002	2.03485	1.69341	1.58165	1.92309	1.22157	1.49905
North America	Canada	2003	1.98654	1.73484	1.55719	1.99003	1.05409	1.54756
North America	Canada	2004	1.82771	1.7066	1.62667	1.92235	0.876835	1.66845
North America	Canada	2005	1.87926	1.66166	1.56693	1.88742	0.829618	1.50688
North America	Canada	2006	1.96255	1.81454	1.55885	1.89555	1.03553	1.41559
North America	Canada	2007	2.0009	1.81471	1.60541	1.76139	1.00687	1.38467
North America	Canada	2008	2.00269	1.80829	1.65084	1.79168	1.04185	1.40753
North America	Canada	2009	2.06179	1.80408	1.69947	1.74589	1.12674	1.40185
North America	Canada	2010	2.0698	1.80572	1.69587	1.78319	0.936318	1.3526
North America	Canada	2011	1.97788	1.73653	1.69103	1.77838	1.07718	1.38014
North America	Canada	2012	1.92714	1.76358	1.71462	1.76571	1.11302	1.43751
North America	Canada	2013	1.88683	1.75598	1.7393	1.78873	1.06142	1.45349
North America	Canada	2014	1.83643	1.89068	1.84502	1.76052	1.1755	1.41236
North America	Canada	2015	1.88658	1.84206	1.71766	1.76208	1.2747	1.46713
North America	Canada	2016	1.9899	1.84111	1.73882	1.78146	1.25606	1.44516
North America	Canada	2017	1.92428	1.8012	1.88653	1.85416	1.10182	1.47638
North America	Canada	2018	1.82801	1.75545	1.70684	1.71611	0.986087	1.52606
North America	Canada	2019	1.76697	1.75994	1.7161	1.73164	1.02991	1.46251
North America	Mexico	2000	-0.245629	-0.382611	0.253666	0.24237	-0.198165	0.25845
North America	Mexico	2002	-0.18086	-0.309769	0.453281	0.27051	-0.0560149	0.346043
North America	Mexico	2003	-0.167082	-0.33221	0.363714	0.206554	-0.116509	0.346937
North America	Mexico	2004	-0.303954	-0.374086	0.426816	0.122851	-0.213861	0.319828
North America	Mexico	2005	-0.271011	-0.34696	0.194425	0.0681568	-0.447938	0.198066
North America	Mexico	2006	-0.26117	-0.431499	0.378229	0.0914132	-0.638033	0.150474
North America	Mexico	2007	-0.272645	-0.494035	0.387879	0.168774	-0.728445	0.121899
North America	Mexico	2008	-0.244697	-0.667874	0.338241	0.187392	-0.803766	0.134928
North America	Mexico	2009	-0.301022	-0.559861	0.224841	0.175232	-0.685496	0.200045
North America	Mexico	2010	-0.361549	-0.550831	0.252709	0.16243	-0.726463	0.178507
North America	Mexico	2011	-0.40212	-0.549216	0.279925	0.307878	-0.667769	0.121692
North America	Mexico	2012	-0.411824	-0.534087	0.477124	0.342617	-0.662454	0.112745
North America	Mexico	2013	-0.512011	-0.54449	0.468943	0.345396	-0.714224	0.108392
North America	Mexico	2014	-0.761709	-0.422825	0.425959	0.196234	-0.853919	0.000316119
North America	Mexico	2015	-0.765936	-0.447092	0.357726	0.209571	-0.798699	-0.075359
North America	Mexico	2016	-0.719607	-0.556211	0.287122	0.131914	-0.629069	-0.0675288
North America	Mexico	2017	-0.927999	-0.566672	0.196254	-0.0299037	-0.715323	-0.0764493
North America	Mexico	2018	-0.854428	-0.637889	0.15843	-0.153388	-0.573434	0.00696575
North America	Mexico	2019	-0.82108	-0.658104	0.10368	-0.157008	-0.714571	0.0183283
North America	Colombia	2000	-0.396754	-0.889675	0.10262	-0.321533	-1.60368	-0.438141
North America	Colombia	2002	-0.238168	-0.716801	0.0282163	-0.41275	-1.95018	-0.416357
North America	Colombia	2003	-0.178992	-0.703269	-0.0879301	-0.152665	-2.37447	-0.429242
North America	Colombia	2004	-0.12893	-0.685518	-0.0465544	-0.18214	-2.26942	-0.318785
North America	Colombia	2005	-0.132257	-0.623254	0.00798653	-0.178072	-2.05611	-0.322521
North America	Colombia	2006	-0.122551	-0.505184	0.101746	-0.166689	-1.90159	-0.172737
North America	Colombia	2007	-0.215963	-0.435862	0.241372	-0.0468053	-1.80328	-0.165322
North America	Colombia	2008	-0.237617	-0.396767	0.261975	-0.0287408	-1.85091	-0.165923
North America	Colombia	2009	-0.309453	-0.388473	0.148284	-0.245924	-1.83191	-0.149611
North America	Colombia	2010	-0.385391	-0.30859	0.253475	-0.0592384	-1.53718	-0.132379
North America	Colombia	2011	-0.288794	-0.255829	0.359238	0.0388793	-1.28466	-0.0597142
North America	Colombia	2012	-0.387451	-0.353872	0.400677	0.022952	-1.40181	-0.0639913
North America	Colombia	2013	-0.405205	-0.405888	0.402893	0.0713581	-1.29197	-0.0812788
North America	Colombia	2014	-0.368626	-0.291902	0.496235	-0.100556	-1.11459	-0.0433162
North America	Colombia	2015	-0.298175	-0.268417	0.465427	-0.0361266	-1.06915	0.00392713
North America	Colombia	2016	-0.324252	-0.278798	0.402009	0.0154443	-0.882459	0.121822
North America	Colombia	2017	-0.370026	-0.360014	0.340935	-0.0738818	-0.772603	0.112069
North America	Colombia	2018	-0.28741	-0.406335	0.317389	-0.0852262	-0.787459	0.1903
North America	Colombia	2019	-0.229167	-0.416929	0.396612	0.0712232	-0.900254	0.229483
North America	Dominica	2000	0.29967	0.634927	0.509861	0.469839	0.487783	1.09375
North America	Dominica	2002	0.523633	0.761684	0.741121	0.520075	0.548116	1.10961
North America	Dominica	2003	0.529144	0.740078	0.856172	0.359107	0.672488	1.05359
North America	Dominica	2004	0.609298	0.621063	0.631248	0.22661	0.946451	0.985612
North America	Dominica	2005	0.662808	0.619344	0.785306	0.490844	0.832658	0.932384
North America	Dominica	2006	0.615135	0.696043	0.88612	0.447507	0.912001	1.00535
North America	Dominica	2007	0.623109	0.646537	0.743588	0.481825	0.787978	0.997472
North America	Dominica	2008	0.678719	0.636564	0.597471	0.541592	0.915203	1.03441
North America	Dominica	2009	0.726199	0.712047	0.585144	0.627189	0.666293	1.01225
North America	Dominica	2010	0.708868	0.705636	0.484202	0.649909	0.903118	0.982541
North America	Dominica	2011	0.709492	0.64881	0.300637	0.603641	1.13916	0.98799
North America	Dominica	2012	0.664162	0.637002	0.326926	0.661123	0.980585	0.94659
North America	Dominica	2013	0.666662	0.648915	0.310987	0.708178	1.11986	0.966707
North America	Dominica	2014	0.624052	0.492903	0.273594	0.0763086	1.05718	1.06706
North America	Dominica	2015	0.623424	0.673466	0.23257	0.117312	1.07794	0.878887
North America	Dominica	2016	0.624967	0.606374	0.199075	0.054379	1.00244	0.899457
North America	Dominica	2017	0.651534	0.64909	0.129298	-0.253772	1.19789	0.883894
North America	Dominica	2018	0.545823	0.671662	0.084885	-0.289503	1.10295	0.818748
North America	Dominica	2019	0.526295	0.686338	0.101901	-0.261265	1.07378	0.896702
South America	Peru	2000	-0.393004	-0.689722	0.439704	-0.0648075	-0.988731	-0.370226
South America	Peru	2002	-0.27312	-0.467591	0.0160937	-0.341011	-0.967532	0.222937
South America	Peru	2003	-0.0764168	-0.521803	0.160397	-0.438426	-1.16148	0.0786488
South America	Peru	2004	-0.321763	-0.489397	0.212778	-0.512241	-1.02666	-0.13453
South America	Peru	2005	-0.329965	-0.68367	0.031204	-0.61272	-0.97516	-0.0138193
South America	Peru	2006	-0.20019	-0.686792	0.134765	-0.669352	-0.840539	0.0919349
South America	Peru	2007	-0.246271	-0.7295	0.277983	-0.521256	-0.773058	0.108357
South America	Peru	2008	-0.186954	-0.704413	0.345373	-0.356438	-0.890706	0.152135
South America	Peru	2009	-0.30523	-0.613784	0.386653	-0.416684	-1.17988	0.083486
South America	Peru	2010	-0.228811	-0.562923	0.450334	-0.191171	-0.999915	0.111137
South America	Peru	2011	-0.219959	-0.576512	0.463544	-0.157188	-0.76075	0.13124
South America	Peru	2012	-0.37045	-0.574383	0.491973	-0.144916	-0.907365	0.114263
South America	Peru	2013	-0.423487	-0.565968	0.458948	-0.114771	-0.80574	0.084785
South America	Peru	2014	-0.560316	-0.521068	0.52091	-0.266778	-0.550657	0.192517
South America	Peru	2015	-0.533841	-0.485459	0.491347	-0.276988	-0.397571	0.227368
South America	Peru	2016	-0.367378	-0.482023	0.508346	-0.178619	-0.201727	0.268973
South America	Peru	2017	-0.49627	-0.501299	0.418227	-0.129533	-0.259535	0.273923
South America	Peru	2018	-0.531884	-0.529847	0.498354	-0.245431	-0.261715	0.229264
South America	Peru	2019	-0.447691	-0.487203	0.563906	-0.0675457	-0.141735	0.286284
South America	Brazil	2000	0.0402037	-0.20845	0.361691	0.0940802	0.18674	0.301594
South America	Brazil	2002	0.0810591	-0.231834	0.296639	0.0559796	0.329845	0.472238
South America	Brazil	2003	0.0914829	-0.322895	0.309619	0.19751	0.00597271	0.442829
South America	Brazil	2004	0.023013	-0.364877	0.0334402	0.0195322	-0.275707	0.388609
South America	Brazil	2005	-0.139791	-0.42949	0.0392087	-0.0963305	-0.264488	0.45768
South America	Brazil	2006	-0.109042	-0.366405	-0.0324615	-0.320333	-0.294623	0.500076
South America	Brazil	2007	-0.0759291	-0.371003	-0.0254311	-0.214283	-0.356955	0.537074
South America	Brazil	2008	0.00789002	-0.315275	0.0539286	-0.0895778	-0.3126	0.568986
South America	Brazil	2009	-0.0693086	-0.156511	0.0994606	-0.0947754	0.166292	0.522007
South America	Brazil	2010	0.04628	0.0440805	0.152444	-0.0353412	0.0134759	0.571349
South America	Brazil	2011	0.165902	0.0376608	0.165336	-0.116547	-0.132575	0.513676
South America	Brazil	2012	-0.0372771	-0.0694494	0.0939019	-0.128173	0.0459616	0.477906
South America	Brazil	2013	-0.08471	-0.0801801	0.0734235	-0.0928867	-0.258553	0.417426
South America	Brazil	2014	-0.338455	-0.0498579	-0.0781973	-0.139355	-0.0702901	0.471928
South America	Brazil	2015	-0.396489	-0.147075	-0.192655	-0.18409	-0.331458	0.458852
South America	Brazil	2016	-0.38144	-0.157223	-0.207316	-0.173778	-0.377205	0.451849
South America	Brazil	2017	-0.53208	-0.284365	-0.11442	-0.291004	-0.419837	0.453934
South America	Brazil	2018	-0.399968	-0.253781	-0.323961	-0.447437	-0.386346	0.397926
South America	Brazil	2019	-0.333998	-0.180904	-0.177794	-0.186738	-0.546481	0.344425
South America	Bolivia	2000	-0.460205	-0.387525	0.035398	-0.355062	-0.235555	0.189973
South America	Bolivia	2002	-0.899616	-0.400345	-0.0592883	-0.301505	-0.289909	0.14037
South America	Bolivia	2003	-0.815142	-0.452089	-0.0844885	-0.320805	-0.834162	-0.0564173
South America	Bolivia	2004	-0.775836	-0.684771	-0.202817	-0.587248	-0.680683	-0.17045
South America	Bolivia	2005	-0.736238	-0.756329	-0.692568	-0.688737	-0.973392	-0.15671
South America	Bolivia	2006	-0.434567	-0.850106	-0.888066	-0.71671	-0.802807	0.0764636
South America	Bolivia	2007	-0.403707	-0.830113	-0.981908	-0.570681	-0.8503	0.042224
South America	Bolivia	2008	-0.523222	-0.974528	-0.870968	-0.624578	-0.695555	0.00296172
South America	Bolivia	2009	-0.630317	-1.10793	-0.879306	-0.604519	-0.507458	0.00694641
South America	Bolivia	2010	-0.465761	-1.02374	-0.802755	-0.502311	-0.415407	-0.0392689
South America	Bolivia	2011	-0.56942	-0.979058	-0.75572	-0.472497	-0.417127	-0.0682378
South America	Bolivia	2012	-0.7292	-1.01607	-0.82358	-0.368672	-0.458068	-0.0815853
South America	Bolivia	2013	-0.589919	-1.04643	-0.77685	-0.386594	-0.328593	-0.068993
South America	Bolivia	2014	-0.630129	-1.05519	-0.870252	-0.587707	-0.333112	-0.0263198
South America	Bolivia	2015	-0.696372	-1.14106	-0.885823	-0.651991	-0.268487	-0.00466964
South America	Bolivia	2016	-0.724393	-1.20056	-0.924095	-0.567063	-0.248866	-0.036425
South America	Bolivia	2017	-0.657313	-1.20827	-0.898673	-0.383169	-0.278015	-0.0249492
South America	Bolivia	2018	-0.621979	-1.14771	-0.908004	-0.322099	-0.278367	-0.0396441
South America	Bolivia	2019	-0.742189	-1.12139	-0.993406	-0.699218	-0.615355	-0.0912361
South America	Chile	2000	1.58601	1.32272	1.41008	1.12283	0.486966	0.888869
South America	Chile	2002	1.59227	1.35573	1.44762	1.14771	1.0917	1.08719
South America	Chile	2003	1.31124	1.28952	1.45913	1.22455	0.763274	1.05612
South America	Chile	2004	1.37361	1.32167	1.40269	1.19041	0.692135	1.22529
South America	Chile	2005	1.47052	1.30479	1.35746	1.23629	0.844651	1.29252
South America	Chile	2006	1.45734	1.27196	1.47375	1.03451	0.614123	1.08234
South America	Chile	2007	1.39643	1.28842	1.50575	1.27549	0.407155	1.10488
South America	Chile	2008	1.37673	1.31331	1.51867	1.16823	0.43319	1.01351
South America	Chile	2009	1.38013	1.29651	1.46252	1.24779	0.603231	1.01685
South America	Chile	2010	1.49729	1.33554	1.43848	1.27253	0.679605	1.09561
South America	Chile	2011	1.52844	1.3659	1.45909	1.2476	0.452553	1.07391
South America	Chile	2012	1.58222	1.39189	1.53851	1.26407	0.331102	1.07695
South America	Chile	2013	1.54157	1.36783	1.49145	1.26452	0.363743	1.10629
South America	Chile	2014	1.4885	1.43314	1.49442	1.16133	0.447517	1.05591
South America	Chile	2015	1.27997	1.34408	1.34523	1.0861	0.433439	1.00449
South America	Chile	2016	1.14005	1.12927	1.37306	1.01075	0.413111	0.995686
South America	Chile	2017	1.0393	1.01174	1.33513	0.843516	0.417022	0.999403
South America	Chile	2018	1.04675	1.0898	1.33739	1.08403	0.435102	1.05681
South America	Chile	2019	1.08846	1.07361	1.22417	1.06042	0.206382	1.0196
South America	Argentina	2000	0.999842	0.925815	0.257245	0.0321771	0.0993588	0.418347
South America	Argentina	2002	-0.206955	-0.164786	-0.919025	-0.280357	-0.779415	0.260063
South America	Argentina	2003	-1.47398	-1.57722	-0.708926	-0.0474383	-0.358941	0.349125
South America	Argentina	2004	-1.46035	-1.48322	-0.71376	-0.0575691	-0.609956	0.362041
South America	Argentina	2005	0.973899	1.00381	-0.548367	-0.124215	-0.0417681	0.269232
South America	Argentina	2006	0.550972	0.641684	-0.640632	-0.0455042	0.0030557	0.403437
South America	Argentina	2007	0.378229	0.194425	-0.668216	-0.0159589	0.0988585	0.448621
South America	Argentina	2008	-0.34462	-0.45853	-0.73752	-0.146812	-0.0852222	0.358896
South America	Argentina	2009	-0.183422	-0.410484	-0.845036	-0.318265	-0.232406	0.280048
South America	Argentina	2010	-0.361469	-0.590509	-0.762369	-0.16279	-0.0847979	0.361689
South America	Argentina	2011	-0.366158	-0.560893	-0.72221	-0.120056	0.158994	0.344942
South America	Argentina	2012	-0.44314	-0.679681	-0.929217	-0.238575	0.103041	0.29521
South America	Argentina	2013	-0.432282	-0.707676	-0.957261	-0.277549	0.0653143	0.276988
South America	Argentina	2014	-0.54162	-0.886035	-1.07426	-0.159135	-0.00512187	0.345321
South America	Argentina	2015	-0.547058	-0.770812	-0.911442	-0.0750081	0.0147854	0.411788
South America	Argentina	2016	-0.284041	-0.393606	-0.469625	0.162129	0.204626	0.493351
South America	Argentina	2017	-0.25595	-0.245611	-0.291172	0.149542	0.169436	0.527963
South America	Argentina	2018	-0.0702693	-0.242867	-0.285696	0.0259878	0.0192217	0.561649
South America	Argentina	2019	-0.0710714	-0.430726	-0.492753	-0.0864859	-0.119978	0.600435
South America	Venezuela	2000	-0.6735	-0.861417	-0.520619	-0.737368	-0.757351	-0.0687929
South America	Venezuela	2002	-1.06225	-1.13334	-0.642584	-1.00856	-1.31625	-0.462428
South America	Venezuela	2003	-1.06403	-1.29415	-1.02127	-0.962464	-1.28646	-0.439826
South America	Venezuela	2004	-0.981567	-1.24403	-1.10226	-1.07207	-1.39241	-0.598476
South America	Venezuela	2005	-1.02894	-1.24244	-1.10969	-0.930628	-1.24557	-0.63735
South America	Venezuela	2006	-1.04251	-1.42468	-1.20944	-1.05809	-1.25264	-0.622201
South America	Venezuela	2007	-1.11323	-1.57443	-1.44397	-1.09299	-1.22759	-0.745731
South America	Venezuela	2008	-1.16722	-1.62353	-1.38742	-1.13768	-1.31104	-0.752219
South America	Venezuela	2009	-1.19218	-1.61791	-1.59309	-0.992998	-1.27601	-0.853561
South America	Venezuela	2010	-1.22752	-1.65428	-1.62349	-1.11192	-1.25624	-0.870547
South America	Venezuela	2011	-1.17389	-1.67573	-1.48194	-1.19089	-1.09405	-0.934034
South America	Venezuela	2012	-1.26817	-1.68982	-1.5178	-1.14526	-1.02713	-0.906964
South America	Venezuela	2013	-1.31403	-1.82113	-1.63042	-1.16714	-1.07763	-0.951577
South America	Venezuela	2014	-1.39956	-1.91632	-1.81514	-1.22676	-0.852002	-1.08376
South America	Venezuela	2015	-1.39132	-2.03237	-1.88491	-1.21992	-0.977181	-1.09109
South America	Venezuela	2016	-1.35383	-2.24108	-1.99675	-1.28573	-1.0246	-1.13547
South America	Venezuela	2017	-1.36407	-2.25529	-1.95908	-1.39833	-1.25186	-1.20996
South America	Venezuela	2018	-1.47078	-2.32212	-2.36392	-1.58152	-1.31525	-1.41461
South America	Venezuela	2019	-1.50984	-2.32005	-2.35912	-1.65831	-1.44548	-1.40943
Africa	Zambia	2000	-0.715778	-0.481924	-0.259247	-0.878318	0.0339033	-0.413114
Africa	Zambia	2002	-0.730775	-0.310706	-0.59886	-0.778696	-0.278804	-0.317013
Africa	Zambia	2003	-0.5969	-0.390432	-0.551812	-0.837581	0.217706	-0.36678
Africa	Zambia	2004	-0.591629	-0.489625	-0.543299	-0.866949	0.189577	-0.444225
Africa	Zambia	2005	-0.591779	-0.520099	-0.734919	-0.935229	0.10505	-0.430346
Africa	Zambia	2006	-0.551597	-0.539625	-0.624353	-0.85244	0.3625	-0.207338
Africa	Zambia	2007	-0.405011	-0.525239	-0.492879	-0.724111	0.363416	-0.206985
Africa	Zambia	2008	-0.391012	-0.408001	-0.46485	-0.734437	0.469842	-0.1611
Africa	Zambia	2009	-0.461074	-0.475537	-0.527445	-0.807677	0.568318	-0.300324
Africa	Zambia	2010	-0.506078	-0.490245	-0.496291	-0.850887	0.515351	-0.243016
Africa	Zambia	2011	-0.396322	-0.456432	-0.438866	-0.65944	0.509774	-0.170421
Africa	Zambia	2012	-0.284295	-0.365196	-0.426699	-0.47618	0.660963	-0.132827
Africa	Zambia	2013	-0.30679	-0.267562	-0.474008	-0.492518	0.435933	-0.106042
Africa	Zambia	2014	-0.342243	-0.236549	-0.503428	-0.499575	0.156212	-0.109601
Africa	Zambia	2015	-0.341262	-0.229715	-0.436516	-0.555665	0.151695	-0.0665427
Africa	Zambia	2016	-0.401866	-0.30044	-0.483593	-0.660059	0.142808	-0.29902
Africa	Zambia	2017	-0.542417	-0.325046	-0.466104	-0.627568	0.14618	-0.334352
Africa	Zambia	2018	-0.656285	-0.34505	-0.48423	-0.559209	0.0938291	-0.319048
Africa	Zambia	2019	-0.640345	-0.462069	-0.554269	-0.675215	-0.102216	-0.286199
Africa	Ghana	2000	-0.100997	0.154609	-0.0673863	0.0685982	-0.359844	0.0706235
Africa	Ghana	2002	-0.328904	0.0424118	-0.448367	-0.0977649	-0.163768	0.0284165
Africa	Ghana	2003	-0.254481	0.0689031	-0.262137	-0.197379	0.0287742	0.271764
Africa	Ghana	2004	-0.253165	-0.119032	-0.366031	-0.200466	0.0399668	0.117705
Africa	Ghana	2005	-0.367138	-0.116284	-0.125405	-0.187382	0.168321	0.197485
Africa	Ghana	2006	-0.0210537	0.0544558	-0.0638116	0.160328	0.00803204	0.407593
Africa	Ghana	2007	0.0390468	0.035718	-0.048031	0.128843	-0.0717858	0.49732
Africa	Ghana	2008	-0.0705424	-0.0680184	-0.0368968	0.0327254	-0.0276288	0.431884
Africa	Ghana	2009	-0.00721256	-0.0420598	0.0803972	-0.0453508	0.0299434	0.497963
Africa	Ghana	2010	0.0115234	-0.0280696	0.115947	-0.0378857	0.0260932	0.51473
Africa	Ghana	2011	-0.0257114	-0.00487886	0.124874	-0.0504538	0.167112	0.484658
Africa	Ghana	2012	-0.126568	0.010495	0.128128	-0.0485327	0.130695	0.431352
Africa	Ghana	2013	-0.0966235	0.149142	0.0846051	-0.0983737	0.0606061	0.438855
Africa	Ghana	2014	-0.192189	0.052245	-0.00579651	-0.280858	-0.106808	0.463252
Africa	Ghana	2015	-0.188818	0.142396	-0.0312539	-0.222163	-0.0320993	0.48993
Africa	Ghana	2016	-0.149015	0.0487858	-0.23251	-0.168311	-0.130929	0.585498
Africa	Ghana	2017	-0.22968	0.129867	-0.137611	-0.109187	0.0917808	0.597521
Africa	Ghana	2018	-0.115894	0.0715621	-0.0917172	-0.21027	-0.017135	0.579279
Africa	Ghana	2019	-0.0790386	0.0468897	-0.11105	-0.210104	0.098347	0.584258
Africa	Morocco	2000	-0.109731	0.129317	-0.0335292	-0.0741051	-0.0655948	-0.449144
Africa	Morocco	2002	-0.187592	-0.0203135	-0.139191	-0.147583	-0.264196	-0.465829
Africa	Morocco	2003	-0.260044	-0.075726	-0.265645	-0.137936	-0.40534	-0.752867
Africa	Morocco	2004	-0.143284	-0.0325502	-0.24735	-0.12608	-0.312351	-0.508275
Africa	Morocco	2005	-0.307885	-0.164906	-0.410484	-0.279851	-0.555952	-0.687105
Africa	Morocco	2006	-0.408489	-0.289713	-0.183422	-0.155644	-0.461175	-0.712467
Africa	Morocco	2007	-0.344908	-0.298719	-0.216379	-0.170451	-0.500055	-0.707482
Africa	Morocco	2008	-0.382436	-0.30335	-0.188039	-0.175602	-0.570645	-0.758324
Africa	Morocco	2009	-0.325605	-0.210024	-0.0602428	-0.140478	-0.397729	-0.745736
Africa	Morocco	2010	-0.204909	-0.171846	-0.0808093	-0.104163	-0.383013	-0.69859
Africa	Morocco	2011	-0.400819	-0.227677	-0.117086	-0.151642	-0.392257	-0.709957
Africa	Morocco	2012	-0.436757	-0.209178	-0.0831831	-0.0591652	-0.470459	-0.605667
Africa	Morocco	2013	-0.371114	-0.24795	-0.116067	-0.0351245	-0.493018	-0.69858
Africa	Morocco	2014	-0.265682	-0.0651447	-0.130392	-0.0745343	-0.446266	-0.686271
Africa	Morocco	2015	-0.220341	-0.0889452	-0.170745	-0.06205	-0.341487	-0.628307
Africa	Morocco	2016	-0.129715	-0.158313	-0.23495	-0.106201	-0.312573	-0.620477
Africa	Morocco	2017	-0.140288	-0.162154	-0.228113	-0.193549	-0.373956	-0.667623
Africa	Morocco	2018	-0.217327	-0.138685	-0.285526	-0.209296	-0.336377	-0.659232
Africa	Morocco	2019	-0.276536	-0.135649	-0.211528	-0.119225	-0.369398	-0.626805
Africa	Nigeria	2000	-1.21868	-1.09887	-0.747951	-0.96401	-1.45614	-0.481231
Africa	Nigeria	2002	-1.43123	-1.40923	-1.21619	-1.02683	-1.62512	-0.634269
Africa	Nigeria	2003	-1.36208	-1.42721	-1.24547	-0.956586	-1.634	-0.662227
Africa	Nigeria	2004	-1.34182	-1.40678	-1.35197	-0.939384	-1.75399	-0.796762
Africa	Nigeria	2005	-1.15872	-1.35381	-0.760623	-0.892764	-1.66719	-0.868943
Africa	Nigeria	2006	-1.12363	-1.07191	-0.907262	-0.971368	-2.03414	-0.623298
Africa	Nigeria	2007	-1.053	-1.06567	-0.889019	-1.04284	-2.01133	-0.76044
Africa	Nigeria	2008	-0.891883	-1.03877	-0.80224	-0.976838	-1.86063	-0.735604
Africa	Nigeria	2009	-1.03173	-1.15301	-0.746087	-1.21464	-1.99507	-0.848872
Africa	Nigeria	2010	-1.04892	-1.158	-0.727452	-1.16514	-2.21112	-0.777087
Africa	Nigeria	2011	-1.17297	-1.18154	-0.681181	-1.09618	-1.95645	-0.713411
Africa	Nigeria	2012	-1.16913	-1.14628	-0.712442	-0.996477	-2.04207	-0.70022
Africa	Nigeria	2013	-1.22126	-1.11368	-0.659629	-0.99204	-2.08848	-0.693028
Africa	Nigeria	2014	-1.2747	-1.04924	-0.816382	-1.18602	-2.13028	-0.586756
Africa	Nigeria	2015	-1.07939	-0.961623	-0.850521	-0.958808	-1.92544	-0.373225
Africa	Nigeria	2016	-1.02501	-1.01725	-0.918893	-1.08754	-1.87771	-0.319409
Africa	Nigeria	2017	-1.07772	-0.871539	-0.885499	-1.01233	-1.99883	-0.34008
Africa	Nigeria	2018	-1.04615	-0.880804	-0.803054	-1.02259	-2.09051	-0.408098
Africa	Nigeria	2019	-1.09495	-0.897982	-0.860985	-1.08863	-1.93467	-0.412996
Africa	S.Africa	2000	0.625336	0.202503	0.436383	0.729057	-0.225485	0.74624
Africa	S.Africa	2002	0.354517	0.132499	0.655617	0.673051	-0.253671	0.659822
Africa	S.Africa	2003	0.354515	0.124147	0.804242	0.692696	-0.311745	0.700217
Africa	S.Africa	2004	0.46451	0.113917	0.658264	0.64122	-0.131361	0.715737
Africa	S.Africa	2005	0.568106	0.114751	0.703134	0.642373	-0.162605	0.64901
Africa	S.Africa	2006	0.452249	0.255048	0.683413	0.444541	0.0481969	0.651613
Africa	S.Africa	2007	0.248784	0.0949021	0.491187	0.469179	0.215835	0.578765
Africa	S.Africa	2008	0.211264	0.0725051	0.498898	0.509499	0.0497333	0.575648
Africa	S.Africa	2009	0.182197	0.123987	0.407538	0.480264	-0.113299	0.570503
Africa	S.Africa	2010	0.131468	0.141176	0.36341	0.392141	-0.029427	0.60207
Africa	S.Africa	2011	0.061732	0.152451	0.406775	0.405351	0.0240316	0.590839
Africa	S.Africa	2012	-0.115579	0.110432	0.381753	0.345631	-0.0253867	0.582153
Africa	S.Africa	2013	-0.0700488	0.158148	0.419975	0.438293	-0.0462945	0.600703
Africa	S.Africa	2014	-0.0615351	0.18279	0.287686	0.341089	-0.146389	0.642118
Africa	S.Africa	2015	0.0251445	0.0882275	0.279379	0.291809	-0.212993	0.650173
Africa	S.Africa	2016	0.118391	0.116231	0.211844	0.30644	-0.141504	0.651226
Africa	S.Africa	2017	-0.0230051	-0.0378556	0.233145	0.288611	-0.277548	0.632011
Africa	S.Africa	2018	-0.0230474	-0.102711	0.129762	0.340379	-0.219112	0.658973
Africa	S.Africa	2019	0.0849239	-0.0764077	0.156172	0.36738	-0.217931	0.670388
Africa	Algeria	2000	0.101746	0.00798653	-0.705386	-0.963841	-1.43201	-1.11005
Africa	Algeria	2002	0.381426	0.583522	-0.583472	-0.59752	-1.63323	-1.04466
Africa	Algeria	2003	-1.42979	-1.31424	-0.517234	-0.612373	-1.75363	-1.07672
Africa	Algeria	2004	1.27707	1.22184	-0.544127	-0.572631	-1.35952	-0.802059
Africa	Algeria	2005	1.10863	1.11091	-0.383399	-0.467568	-0.915213	-0.715686
Africa	Algeria	2006	1.80342	1.65069	-0.571554	-0.472641	-1.12645	-0.916876
Africa	Algeria	2007	0.88612	0.785306	-0.622034	-0.565725	-1.14836	-0.984122
Africa	Algeria	2008	-1.11178	-0.787522	-0.794614	-0.626527	-1.09399	-0.979712
Africa	Algeria	2009	-0.435703	-0.424104	-1.0738	-0.582937	-1.19708	-1.03843
Africa	Algeria	2010	0.0363843	-0.177207	-1.17103	-0.479542	-1.25937	-1.02234
Africa	Algeria	2011	1.29411	1.29409	-1.18957	-0.564615	-1.36056	-1.00412
Africa	Algeria	2012	-1.00848	-1.13383	-1.27687	-0.532319	-1.32504	-0.906027
Africa	Algeria	2013	-0.422162	-0.389485	-1.16597	-0.534195	-1.20237	-0.893353
Africa	Algeria	2014	1.24027	1.24663	-1.28296	-0.477553	-1.19054	-0.815198
Africa	Algeria	2015	-0.140745	-0.601993	-1.1736	-0.500881	-1.09016	-0.849065
Africa	Algeria	2016	1.56909	1.51637	-1.17188	-0.53116	-1.09753	-0.862889
Africa	Algeria	2017	-0.0638116	-0.125405	-1.1963	-0.589159	-0.915669	-0.903749
Africa	Algeria	2018	0.858503	0.960757	-1.26254	-0.443925	-0.826592	-0.981678
Africa	Algeria	2019	-0.248692	-0.446717	-1.30338	-0.516175	-1.00358	-1.03768
Africa	Libya	2000	-0.867323	-0.989516	-1.78758	-1.09456	-0.296994	-1.68866
Africa	Libya	2002	-0.950307	-1.1363	-1.61104	-1.00349	-0.0974668	-1.82406
Africa	Libya	2003	-0.884708	-0.896442	-1.47944	-0.882862	0.120381	-1.75665
Africa	Libya	2004	-0.908297	-0.908606	-1.35321	-0.847504	0.355195	-1.79519
Africa	Libya	2005	-0.96246	-0.975082	-1.48322	-1.04377	0.448767	-1.85839
Africa	Libya	2006	-1.08407	-1.07652	-1.46035	-1.06466	0.357819	-1.98288
Africa	Libya	2007	-1.04579	-0.951451	-1.10705	-1.22134	0.746704	-1.95115
Africa	Libya	2008	-0.953151	-0.824223	-0.907894	-1.17804	0.808253	-1.94149
Africa	Libya	2009	-1.208	-0.933717	-1.14068	-1.08962	0.833273	-1.91028
Africa	Libya	2010	-1.28827	-0.993417	-1.19029	-1.09722	0.0280884	-1.94042
Africa	Libya	2011	-1.30197	-1.20012	-1.53827	-1.31229	-1.28738	-1.59441
Africa	Libya	2012	-1.36377	-1.13757	-1.6565	-1.47423	-1.58696	-0.900742
Africa	Libya	2013	-1.48179	-1.33688	-1.85995	-1.47106	-1.84408	-0.9716
Africa	Libya	2014	-1.56498	-1.50869	-2.12051	-1.69147	-2.35341	-1.11373
Africa	Libya	2015	-1.61693	-1.62926	-2.23231	-1.65311	-2.19663	-1.34163
Africa	Libya	2016	-1.62669	-1.81669	-2.27446	-1.89193	-2.28333	-1.43008
Africa	Libya	2017	-1.59153	-1.78421	-2.21411	-1.77388	-2.36183	-1.44264
Africa	Libya	2018	-1.5529	-1.78532	-2.28462	-1.84704	-2.43242	-1.52249
Africa	Libya	2019	-1.60364	-1.84805	-2.34695	-1.92214	-2.56575	-1.45833
Europe	Belarus	2000	-0.383421	-1.13381	-1.70135	-0.604995	0.138671	-1.31242
Europe	Belarus	2002	-0.7033	-1.33595	-1.52751	-0.922621	0.302271	-1.4519
Europe	Belarus	2003	-0.59236	-1.19422	-1.30057	-0.924638	0.693227	-1.45855
Europe	Belarus	2004	-0.800241	-1.26196	-1.21865	-1.06912	0.16125	-1.59736
Europe	Belarus	2005	-0.753987	-1.22759	-1.45449	-1.08396	0.357309	-1.76682
Europe	Belarus	2006	-0.62027	-1.33436	-1.62262	-1.11712	0.146808	-1.75381
Europe	Belarus	2007	-0.659402	-1.20923	-1.4258	-1.11291	0.340541	-1.70445
Europe	Belarus	2008	-0.628876	-1.0627	-1.23774	-1.1142	0.518489	-1.59332
Europe	Belarus	2009	-0.628215	-1.03005	-1.12111	-1.12952	0.48878	-1.54759
Europe	Belarus	2010	-0.694099	-1.06966	-1.13112	-1.11417	-0.0949901	-1.55504
Europe	Belarus	2011	-0.679451	-1.1073	-1.17744	-1.07781	-0.087769	-1.66021
Europe	Belarus	2012	-0.517497	-0.937004	-1.06963	-0.901627	0.0686152	-1.56718
Europe	Belarus	2013	-0.471229	-0.900919	-1.06825	-0.896814	0.00595917	-1.54443
Europe	Belarus	2014	-0.304927	-0.840305	-1.00851	-0.48617	0.179782	-1.44287
Europe	Belarus	2015	-0.335045	-0.812937	-0.993587	-0.458838	0.110017	-1.46508
Europe	Belarus	2016	-0.25707	-0.716039	-0.941261	-0.47792	0.142281	-1.33944
Europe	Belarus	2017	-0.257582	-0.818677	-0.736168	-0.33793	-0.0535106	-1.3554
Europe	Belarus	2018	-0.192286	-0.832868	-0.65187	-0.30103	0.355911	-1.35049
Europe	Belarus	2019	-0.059539	-0.794458	-0.543781	-0.183333	0.28913	-1.4025
Europe	Ukraine	2000	-1.14997	-1.10881	-0.527861	-0.696868	-0.410227	-0.610851
Europe	Ukraine	2002	-1.05328	-0.80779	-0.5774	-0.618456	-0.297229	-0.519449
Europe	Ukraine	2003	-0.928337	-0.78108	-0.557133	-0.582067	-0.363277	-0.589257
Europe	Ukraine	2004	-0.933391	-0.757177	-0.400207	-0.602826	-0.47192	-0.671051
Europe	Ukraine	2005	-0.721898	-0.778885	-0.535406	-0.639714	-0.286027	-0.285325
Europe	Ukraine	2006	-0.750818	-0.795707	-0.523097	-0.491006	-0.0358267	0.0496413
Europe	Ukraine	2007	-0.797422	-0.726963	-0.432192	-0.666676	0.173132	0.0641184
Europe	Ukraine	2008	-0.838496	-0.681343	-0.533541	-0.718073	0.0424114	0.0906661
Europe	Ukraine	2009	-1.03939	-0.758781	-0.570349	-0.833841	-0.301881	0.0590448
Europe	Ukraine	2010	-1.02705	-0.807639	-0.515905	-0.784709	0.0131317	-0.0840042
Europe	Ukraine	2011	-1.04999	-0.818796	-0.60299	-0.824128	-0.0704315	-0.132441
Europe	Ukraine	2012	-1.07738	-0.782897	-0.595474	-0.583062	-0.0922749	-0.279543
Europe	Ukraine	2013	-1.13152	-0.804476	-0.624022	-0.64575	-0.777285	-0.315397
Europe	Ukraine	2014	-0.994198	-0.790972	-0.628818	-0.413419	-2.02083	-0.142232
Europe	Ukraine	2015	-0.979916	-0.81355	-0.594701	-0.523583	-1.9618	-0.0867992
Europe	Ukraine	2016	-0.8141	-0.766294	-0.429534	-0.572279	-1.85648	0.0017648
Europe	Ukraine	2017	-0.783957	-0.711429	-0.321302	-0.457581	-1.87023	0.0145459
Europe	Ukraine	2018	-0.873793	-0.717745	-0.296578	-0.41522	-1.85875	-0.0124108
Europe	Ukraine	2019	-0.709597	-0.698351	-0.25867	-0.296583	-1.52387	0.0552378
Europe	Republic of Lithuania	2000	0.357433	0.292086	0.764317	0.144598	0.424549	0.85544
Europe	Republic of Lithuania	2002	0.202133	0.452794	1.06688	0.559788	0.892245	0.904892
Europe	Republic of Lithuania	2003	0.378916	0.541342	1.03905	0.763246	1.05033	0.920531
Europe	Republic of Lithuania	2004	0.428587	0.607006	1.12515	0.712169	0.765573	0.882494
Europe	Republic of Lithuania	2005	0.328052	0.628723	1.00381	0.779208	0.777192	0.902133
Europe	Republic of Lithuania	2006	0.161695	0.716303	0.973899	0.726338	0.870376	0.861288
Europe	Republic of Lithuania	2007	0.130149	0.726697	1.08403	0.70187	0.817277	0.886552
Europe	Republic of Lithuania	2008	0.139662	0.722483	1.12398	0.616991	0.746257	0.849656
Europe	Republic of Lithuania	2009	0.231553	0.728032	0.953743	0.693558	0.631209	0.90216
Europe	Republic of Lithuania	2010	0.376732	0.782363	0.962145	0.743254	0.715261	0.915635
Europe	Republic of Lithuania	2011	0.327106	0.774958	0.931333	0.703799	0.6712	0.860526
Europe	Republic of Lithuania	2012	0.393994	0.850415	1.12394	0.833409	0.78621	0.92951
Europe	Republic of Lithuania	2013	0.426033	0.836004	1.15419	0.831737	0.964532	0.94002
Europe	Republic of Lithuania	2014	0.558858	0.939177	1.19372	0.982653	0.742136	0.961591
Europe	Republic of Lithuania	2015	0.617655	1.00805	1.27704	1.18493	0.759794	0.97391
Europe	Republic of Lithuania	2016	0.713836	1.02936	1.13622	1.07007	0.82828	1.00003
Europe	Republic of Lithuania	2017	0.553735	0.99265	1.15609	0.965337	0.775619	0.985503
Europe	Republic of Lithuania	2018	0.497978	0.95669	1.1025	1.0724	0.74834	0.923479
Europe	Republic of Lithuania	2019	0.675986	1.02287	1.15736	1.04338	0.842194	1.02485
Europe	Latvia	2000	-0.0722135	0.197337	0.748377	0.329461	0.416193	0.742288
Europe	Latvia	2002	0.0167397	0.341567	0.88895	0.553061	0.944378	0.83778
Europe	Latvia	2003	0.276996	0.595719	0.960998	0.645247	1.00239	0.767004
Europe	Latvia	2004	0.184778	0.587343	0.973573	0.610607	0.61728	0.700536
Europe	Latvia	2005	0.37962	0.618482	0.925815	0.568498	0.814194	0.781813
Europe	Latvia	2006	0.369864	0.669318	0.999842	0.685126	0.838641	0.846699
Europe	Latvia	2007	0.352404	0.759257	1.00793	0.480013	0.562218	0.828915
Europe	Latvia	2008	0.254886	0.809207	1.02467	0.558495	0.204595	0.780786
Europe	Latvia	2009	0.226274	0.814353	0.985588	0.62381	0.34846	0.849938
Europe	Latvia	2010	0.228307	0.787804	0.983676	0.70881	0.527854	0.794244
Europe	Latvia	2011	0.286648	0.747023	0.959808	0.698138	0.320002	0.736775
Europe	Latvia	2012	0.245459	0.785477	1.01659	0.838449	0.453627	0.775516
Europe	Latvia	2013	0.328416	0.76785	1.04387	0.889027	0.593635	0.770423
Europe	Latvia	2014	0.415365	0.872383	1.17165	0.95855	0.487268	0.849435
Europe	Latvia	2015	0.468176	0.79459	1.0888	1.08944	0.443747	0.846534
Europe	Latvia	2016	0.431138	0.958983	1.08024	1.00526	0.479069	0.842551
Europe	Latvia	2017	0.53583	0.931379	1.15446	0.903795	0.462096	0.79657
Europe	Latvia	2018	0.328647	0.956316	1.14293	1.04345	0.415143	0.813451
Europe	Latvia	2019	0.48494	1.01392	1.19269	1.10503	0.448848	0.884951
Europe	Germany	2000	1.86106	1.63789	1.5148	1.88506	1.41295	1.3148
Europe	Germany	2002	1.93949	1.66616	1.5584	1.71977	1.09954	1.41403
Europe	Germany	2003	1.92996	1.67476	1.53446	1.41907	0.578258	1.41355
Europe	Germany	2004	1.86209	1.63921	1.47961	1.48787	0.639837	1.49604
Europe	Germany	2005	1.88501	1.66372	1.51637	1.50568	0.890194	1.48583
Europe	Germany	2006	1.80305	1.78343	1.56909	1.65024	1.02652	1.36523
Europe	Germany	2007	1.73584	1.773	1.61517	1.63784	0.996009	1.33648
Europe	Germany	2008	1.75981	1.74571	1.48877	1.52284	0.945834	1.33678
Europe	Germany	2009	1.75526	1.65595	1.51911	1.57899	0.860531	1.33496
Europe	Germany	2010	1.77627	1.63124	1.57305	1.57117	0.796834	1.29778
Europe	Germany	2011	1.74327	1.61617	1.55482	1.55496	0.842218	1.34921
Europe	Germany	2012	1.82958	1.66495	1.53613	1.59337	0.775621	1.39374
Europe	Germany	2013	1.81381	1.6495	1.55304	1.54252	0.927984	1.40618
Europe	Germany	2014	1.83838	1.85683	1.70304	1.73139	0.925186	1.43633
Europe	Germany	2015	1.83789	1.795	1.72308	1.73683	0.699824	1.422
Europe	Germany	2016	1.84342	1.62202	1.81702	1.73457	0.681363	1.36437
Europe	Germany	2017	1.84111	1.60834	1.78314	1.71929	0.587577	1.38982
Europe	Germany	2018	1.94686	1.62949	1.76371	1.61963	0.598785	1.42347
Europe	Germany	2019	1.89547	1.61877	1.72305	1.58531	0.582865	1.33572
Europe	Austria	2000	1.80921	1.84237	1.53462	1.92928	0.823827	1.31756
Europe	Austria	2002	1.96643	1.89166	1.58584	1.9427	1.36221	1.3075
Europe	Austria	2003	2.01974	1.88725	1.56972	1.99585	0.963399	1.34388
Europe	Austria	2004	2.04963	1.83699	1.5242	1.8653	1.09058	1.47565
Europe	Austria	2005	1.92206	1.85919	1.60608	1.68459	1.10539	1.37866
Europe	Austria	2006	1.91453	1.91356	1.64453	1.83104	1.07593	1.37268
Europe	Austria	2007	2.0134	1.96013	1.69003	1.87019	1.28375	1.36926
Europe	Austria	2008	1.84303	1.92299	1.60634	1.78084	1.33921	1.35846
Europe	Austria	2009	1.70302	1.78489	1.45259	1.66658	1.1906	1.39285
Europe	Austria	2010	1.58546	1.8003	1.45282	1.84176	1.15265	1.43029
Europe	Austria	2011	1.4319	1.80155	1.38263	1.61776	1.19352	1.40244
Europe	Austria	2012	1.38973	1.85818	1.52419	1.57587	1.34057	1.44877
Europe	Austria	2013	1.55079	1.85138	1.49068	1.58848	1.3641	1.45657
Europe	Austria	2014	1.47473	1.95246	1.48773	1.57259	1.2707	1.39132
Europe	Austria	2015	1.51928	1.85525	1.40327	1.47913	1.14308	1.38353
Europe	Austria	2016	1.54854	1.81497	1.44044	1.5119	0.909639	1.33748
Europe	Austria	2017	1.52603	1.81247	1.4374	1.46126	1.0466	1.34278
Europe	Austria	2018	1.59649	1.87477	1.53205	1.45334	0.909404	1.38076
Europe	Austria	2019	1.54543	1.88305	1.45912	1.49091	0.980123	1.3266
Europe	Czech Republic	2000	0.210977	0.636567	0.756193	0.649403	0.33205	0.762775
Europe	Czech Republic	2002	0.379723	0.864072	1.20083	0.968913	1.04576	1.0164
Europe	Czech Republic	2003	0.507431	0.871044	1.19991	0.89823	0.88686	1.01418
Europe	Czech Republic	2004	0.435704	0.7832	1.06921	0.864375	0.654151	0.954461
Europe	Czech Republic	2005	0.487308	0.867528	1.11091	0.925237	0.936071	0.905673
Europe	Czech Republic	2006	0.356584	0.872644	1.10863	1.09646	1.05397	0.962293
Europe	Czech Republic	2007	0.302603	0.905903	1.02321	0.895334	1.01504	0.995284
Europe	Czech Republic	2008	0.358294	0.914494	1.15504	1.01364	1.04984	1.03276
Europe	Czech Republic	2009	0.38621	0.962593	1.31166	0.88324	0.905064	1.03304
Europe	Czech Republic	2010	0.331639	0.949479	1.2995	0.905218	0.989234	1.01482
Europe	Czech Republic	2011	0.341793	1.03692	1.20114	0.93098	1.10912	1.02266
Europe	Czech Republic	2012	0.272268	1.04185	1.05909	0.928922	1.05411	0.97038
Europe	Czech Republic	2013	0.228799	1.03977	1.08549	0.89182	1.08478	0.984533
Europe	Czech Republic	2014	0.367795	1.15218	1.00596	1.01759	0.98999	1.02667
Europe	Czech Republic	2015	0.433736	1.14809	1.09886	1.04651	0.979189	1.04276
Europe	Czech Republic	2016	0.536757	1.0355	0.986401	1.03674	0.976116	1.02537
Europe	Czech Republic	2017	0.567683	1.1167	1.23261	1.00532	0.999817	0.972298
Europe	Czech Republic	2018	0.503815	1.04895	1.27615	0.922208	1.03887	0.931392
Europe	Czech Republic	2019	0.506228	1.0465	1.24513	0.885638	0.952085	0.936853
Europe	Slovakia	2000	0.225814	0.342357	0.566824	0.605527	0.661851	0.848682
Europe	Slovakia	2002	-0.00664824	0.317179	0.959158	0.601593	0.939008	0.976482
Europe	Slovakia	2003	0.310931	0.362424	0.969139	0.705591	0.947515	0.931505
Europe	Slovakia	2004	0.394147	0.51641	1.14467	0.873967	0.592736	0.947525
Europe	Slovakia	2005	0.491947	0.544904	1.16192	0.92718	0.895389	0.899957
Europe	Slovakia	2006	0.422382	0.546779	1.13378	0.882537	0.781917	0.931123
Europe	Slovakia	2007	0.349663	0.492794	1.02125	0.732056	1.03583	0.947436
Europe	Slovakia	2008	0.362119	0.590271	1.1154	0.864835	1.08077	0.935453
Europe	Slovakia	2009	0.270355	0.539761	1.05008	0.868976	0.919054	0.87625
Europe	Slovakia	2010	0.294601	0.571119	1.00123	0.837122	1.05332	0.910907
Europe	Slovakia	2011	0.275088	0.607048	1.00464	0.832548	0.974757	0.965979
Europe	Slovakia	2012	0.096679	0.492303	1.04694	0.836379	1.0884	0.973017
Europe	Slovakia	2013	0.083146	0.478546	0.934125	0.789134	1.11952	0.95955
Europe	Slovakia	2014	0.162737	0.496026	0.88978	0.876236	1.03912	0.959586
Europe	Slovakia	2015	0.177862	0.503807	0.788662	0.837723	0.874545	0.965434
Europe	Slovakia	2016	0.229156	0.646802	0.889052	0.894068	0.721171	0.961429
Europe	Slovakia	2017	0.223771	0.571229	0.823825	0.800656	0.909786	0.936709
Europe	Slovakia	2018	0.362984	0.528572	0.80871	0.707462	0.750738	0.879439
Europe	Slovakia	2019	0.327203	0.556736	1.00678	0.673902	0.782788	0.910999
Europe	Poland	2000	0.710839	0.714186	0.753623	0.606165	0.309126	1.07567
Europe	Poland	2002	0.401897	0.709307	0.77109	0.50515	0.744355	1.08782
Europe	Poland	2003	0.424402	0.56139	0.743573	0.545922	0.57812	1.0126
Europe	Poland	2004	0.138824	0.42265	0.824242	0.465908	0.152949	1.01663
Europe	Poland	2005	0.266916	0.480805	0.827947	0.478357	0.361622	0.944372
Europe	Poland	2006	0.274151	0.404506	0.727595	0.373784	0.353657	0.803532
Europe	Poland	2007	0.299164	0.428653	0.772201	0.387234	0.682737	0.879502
Europe	Poland	2008	0.461351	0.546503	0.832243	0.473243	0.910481	0.953482
Europe	Poland	2009	0.445084	0.628406	0.952038	0.531757	0.938081	1.02688
Europe	Poland	2010	0.49708	0.683575	0.980891	0.640949	1.01733	1.0376
Europe	Poland	2011	0.557022	0.766174	0.928218	0.620749	1.07206	1.02763
Europe	Poland	2012	0.663234	0.780412	0.960484	0.67563	1.04948	1.06428
Europe	Poland	2013	0.596016	0.819491	1.04645	0.722515	0.973355	0.998139
Europe	Poland	2014	0.635148	0.840596	1.05491	0.827384	0.842941	1.10511
Europe	Poland	2015	0.669521	0.802059	1.00014	0.798783	0.874852	1.03974
Europe	Poland	2016	0.739105	0.636218	0.951996	0.706566	0.507242	0.844185
Europe	Poland	2017	0.724992	0.47256	0.881679	0.643041	0.518247	0.782043
Europe	Poland	2018	0.641524	0.427449	0.884634	0.662651	0.500191	0.72498
Europe	Poland	2019	0.602715	0.452093	1.01412	0.601629	0.521515	0.698262
Europe	Hungary	2000	0.787683	0.906142	1.09035	0.982523	0.917164	1.13527
Europe	Hungary	2002	0.583885	0.975002	1.31303	1.05071	1.26118	1.15602
Europe	Hungary	2003	0.680982	0.932618	1.1166	0.957955	1.13255	1.16738
Europe	Hungary	2004	0.693373	0.91325	1.16464	0.863002	0.828669	1.14941
Europe	Hungary	2005	0.654348	0.864853	1.06854	0.771703	1.00302	1.17519
Europe	Hungary	2006	0.658724	0.997734	1.21221	0.8729	0.986579	1.01504
Europe	Hungary	2007	0.622806	0.964174	1.19106	0.708476	0.747174	1.04106
Europe	Hungary	2008	0.471792	0.926062	1.19564	0.707319	0.750206	0.965708
Europe	Hungary	2009	0.433832	0.79649	1.08176	0.673196	0.535674	0.909685
Europe	Hungary	2010	0.36565	0.780268	1.01651	0.66667	0.685784	0.894203
Europe	Hungary	2011	0.399596	0.764692	1.03259	0.674927	0.743254	0.836973
Europe	Hungary	2012	0.356334	0.615284	0.987971	0.628842	0.675795	0.749368
Europe	Hungary	2013	0.321603	0.582693	0.906185	0.654968	0.796646	0.737193
Europe	Hungary	2014	0.16456	0.501931	0.75199	0.533444	0.669905	0.553266
Europe	Hungary	2015	0.148635	0.399936	0.766233	0.497252	0.746298	0.559974
Europe	Hungary	2016	0.0972435	0.423058	0.603422	0.464302	0.654679	0.402037
Europe	Hungary	2017	0.0892915	0.529677	0.649768	0.522134	0.806379	0.366829
Europe	Hungary	2018	0.0533697	0.554895	0.575054	0.487311	0.754465	0.319587
Europe	Hungary	2019	-0.00103515	0.493134	0.603487	0.495365	0.732527	0.220064
Europe	Switzerland	2000	2.11455	1.97689	1.85927	2.04215	1.57955	1.41335
Europe	Switzerland	2002	2.11317	1.95249	1.78399	2.00021	1.54493	1.42575
Europe	Switzerland	2003	2.06927	1.93925	1.71627	1.81797	1.24723	1.45393
Europe	Switzerland	2004	2.00805	1.90698	1.6471	2.18072	1.22819	1.69253
Europe	Switzerland	2005	2.01994	1.91373	1.55183	1.85126	1.19764	1.58644
Europe	Switzerland	2006	2.09346	1.81723	1.49573	2.07808	1.26932	1.51801
Europe	Switzerland	2007	2.15076	1.8457	1.64441	2.04249	1.23416	1.50381
Europe	Switzerland	2008	2.12406	1.81663	1.5619	2.03717	1.22326	1.51683
Europe	Switzerland	2009	2.07019	1.75054	1.55171	1.94874	1.30755	1.55331
Europe	Switzerland	2010	2.07207	1.75703	1.62326	1.87634	1.25859	1.58491
Europe	Switzerland	2011	2.0358	1.73154	1.62141	1.8675	1.30034	1.58481
Europe	Switzerland	2012	2.14676	1.81905	1.65837	1.89196	1.41834	1.64012
Europe	Switzerland	2013	2.13242	1.80469	1.62878	1.82458	1.40114	1.6281
Europe	Switzerland	2014	2.15152	1.99493	1.80656	2.11226	1.40265	1.55949
Europe	Switzerland	2015	2.13647	1.94517	1.74109	1.99805	1.33936	1.5585
Europe	Switzerland	2016	1.98836	1.94754	1.9119	2.00859	1.30629	1.53185
Europe	Switzerland	2017	1.98906	1.92789	1.88379	2.05626	1.25654	1.55547
Europe	Switzerland	2018	2.01	1.93013	1.79936	2.03962	1.34001	1.61649
Europe	Switzerland	2019	1.97729	1.90664	1.66448	1.95212	1.33699	1.52796
Europe	Norse	2000	2.19158	1.86106	1.15742	1.89706	1.53392	1.52601
Europe	Norse	2002	2.17026	1.88242	1.26464	1.89562	1.61025	1.48717
Europe	Norse	2003	2.06773	1.92077	1.34019	1.89888	1.20557	1.52925
Europe	Norse	2004	1.93527	1.98326	1.44923	2.08089	1.19758	1.70421
Europe	Norse	2005	2.01005	1.92457	1.47982	1.86411	1.29612	1.64059
Europe	Norse	2006	2.13369	1.97978	1.22142	1.8791	1.25336	1.54218
Europe	Norse	2007	1.99258	1.94653	1.3293	2.02472	1.14541	1.54985
Europe	Norse	2008	1.90643	1.97025	1.37278	1.84209	1.28515	1.54804
Europe	Norse	2009	1.99479	1.88107	1.46754	1.84137	1.27541	1.54888
Europe	Norse	2010	2.08521	1.89727	1.51432	1.87893	1.33231	1.59509
Europe	Norse	2011	2.14933	1.87394	1.60902	1.83756	1.33798	1.62636
Europe	Norse	2012	2.25641	1.95851	1.54681	1.90913	1.32747	1.72816
Europe	Norse	2013	2.29447	1.98001	1.66655	1.88497	1.35209	1.73798
Europe	Norse	2014	2.22657	2.02905	1.64647	1.82846	1.11996	1.68409
Europe	Norse	2015	2.2428	2.01115	1.60687	1.8645	1.16172	1.68791
Europe	Norse	2016	2.19658	2.03633	1.69796	1.86937	1.20007	1.66491
Europe	Norse	2017	2.2368	2.02028	1.81341	1.98322	1.17023	1.69291
Europe	Norse	2018	2.0902	1.96453	1.79163	1.88712	1.14791	1.73358
Europe	Norse	2019	2.07347	1.98492	1.80405	1.86229	1.18613	1.68695
Europe	Denmark	2000	2.39476	1.83874	1.77564	1.98028	1.50331	1.53597
Europe	Denmark	2002	2.36986	1.9163	1.76126	2.08829	1.52714	1.53287
Europe	Denmark	2003	2.42212	1.96058	1.76527	2.15439	1.20481	1.60145
Europe	Denmark	2004	2.43181	1.95161	1.75909	2.30971	1.08503	1.80099
Europe	Denmark	2005	2.28849	1.94824	1.65069	2.11975	1.07468	1.73961
Europe	Denmark	2006	2.46999	1.99757	1.80342	2.22626	1.04787	1.57164
Europe	Denmark	2007	2.44603	2.01373	1.92514	2.354	1.11768	1.4777
Europe	Denmark	2008	2.39306	1.9665	1.87356	2.25127	1.0653	1.53831
Europe	Denmark	2009	2.4465	1.92476	1.88179	2.23221	1.00063	1.53826
Europe	Denmark	2010	2.35899	1.89753	1.87639	2.09679	1.04096	1.54196
Europe	Denmark	2011	2.40443	1.92271	1.9052	2.10108	1.10029	1.55171
Europe	Denmark	2012	2.38108	1.8739	1.80677	1.98457	0.914911	1.67411
Europe	Denmark	2013	2.4049	1.90048	1.80997	1.99246	0.959233	1.66627
Europe	Denmark	2014	2.24726	2.09636	1.68708	1.81901	0.95178	1.52458
Europe	Denmark	2015	2.21108	2.04237	1.73457	1.84793	0.89765	1.55283
Europe	Denmark	2016	2.23059	1.91239	1.57541	1.87605	0.867915	1.54142
Europe	Denmark	2017	2.1934	1.86385	1.62135	1.79694	0.868219	1.51553
Europe	Denmark	2018	2.1481	1.83233	1.63704	1.87163	0.953259	1.61187
Europe	Denmark	2019	2.10737	1.89846	1.56501	1.9379	1.00882	1.57878
Europe	Belgium	2000	1.49678	1.34011	1.20408	1.73468	1.13038	1.3665
Europe	Belgium	2002	1.4999	1.37416	1.29852	1.97801	1.26433	1.37745
Europe	Belgium	2003	1.41982	1.36514	1.31425	1.93377	0.85967	1.47829
Europe	Belgium	2004	1.3799	1.32816	1.35627	1.87586	0.710142	1.44027
Europe	Belgium	2005	1.38584	1.2683	1.27299	1.71156	0.795811	1.42076
Europe	Belgium	2006	1.30961	1.23609	1.33032	1.7471	0.857654	1.34239
Europe	Belgium	2007	1.35573	1.33067	1.41991	1.60886	0.757429	1.36077
Europe	Belgium	2008	1.37489	1.34549	1.40555	1.38976	0.621243	1.32499
Europe	Belgium	2009	1.46021	1.38407	1.3126	1.57134	0.819909	1.34669
Europe	Belgium	2010	1.5275	1.39313	1.28502	1.57503	0.810646	1.36069
Europe	Belgium	2011	1.57507	1.41843	1.24163	1.65636	0.954535	1.32516
Europe	Belgium	2012	1.60807	1.42713	1.22858	1.60248	0.9236	1.34942
Europe	Belgium	2013	1.67388	1.43843	1.29145	1.60734	0.940083	1.37305
Europe	Belgium	2014	1.57329	1.52344	1.15777	1.38159	0.701269	1.36634
Europe	Belgium	2015	1.57331	1.46349	1.28776	1.43844	0.587095	1.38744
Europe	Belgium	2016	1.63871	1.39096	1.34068	1.32621	0.441367	1.37703
Europe	Belgium	2017	1.49713	1.34343	1.24425	1.18169	0.428071	1.38498
Europe	Belgium	2018	1.5105	1.36705	1.26875	1.17175	0.410127	1.39734
Europe	Belgium	2019	1.55196	1.36371	1.291	1.03223	0.481186	1.36912
Europe	Britain	2000	2.13931	1.69606	1.87309	1.84811	1.03528	1.32327
Europe	Britain	2002	2.05567	1.68382	1.75797	1.84096	0.679082	1.28342
Europe	Britain	2003	2.03918	1.70488	1.68037	1.81052	0.272854	1.33304
Europe	Britain	2004	1.93331	1.62652	1.73676	1.88961	0.142572	1.59745
Europe	Britain	2005	1.90108	1.56947	1.61429	1.7666	0.126741	1.44396
Europe	Britain	2006	1.79233	1.78575	1.83987	1.67099	0.66918	1.37877
Europe	Britain	2007	1.74221	1.73743	1.86661	1.64817	0.575391	1.3356
Europe	Britain	2008	1.68249	1.7082	1.78517	1.64377	0.494694	1.32102
Europe	Britain	2009	1.63273	1.73899	1.58434	1.512	0.121584	1.3033
Europe	Britain	2010	1.60483	1.7641	1.73298	1.56838	0.411818	1.28999
Europe	Britain	2011	1.61609	1.65069	1.65551	1.5589	0.351708	1.29741
Europe	Britain	2012	1.67415	1.71868	1.64512	1.54754	0.402271	1.33913
Europe	Britain	2013	1.69914	1.70504	1.77062	1.49545	0.486201	1.32904
Europe	Britain	2014	1.73848	1.88957	1.82579	1.62673	0.415348	1.27579
Europe	Britain	2015	1.87637	1.81306	1.84566	1.74374	0.517748	1.29784
Europe	Britain	2016	1.89898	1.69151	1.76071	1.60162	0.360454	1.2954
Europe	Britain	2017	1.84336	1.67947	1.71448	1.41413	0.331547	1.3331
Europe	Britain	2018	1.82684	1.63768	1.77794	1.34188	0.0421562	1.38512
Europe	Britain	2019	1.77481	1.60091	1.62585	1.43591	0.519189	1.26367
Europe	France	2000	1.36826	1.4594	0.960126	1.71177	0.787016	1.18299
Europe	France	2002	1.22835	1.24094	1.01684	1.60241	0.928578	1.15434
Europe	France	2003	1.34914	1.36735	1.2481	1.71467	0.181764	1.12266
Europe	France	2004	1.33043	1.44289	1.22613	1.77697	0.345936	1.45646
Europe	France	2005	1.36618	1.41882	1.24663	1.67153	0.401587	1.47677
Europe	France	2006	1.46373	1.47447	1.24027	1.6328	0.597089	1.29872
Europe	France	2007	1.46461	1.47234	1.28717	1.47104	0.563624	1.25977
Europe	France	2008	1.40743	1.50712	1.28412	1.58291	0.54572	1.30479
Europe	France	2009	1.43824	1.45268	1.21696	1.48097	0.511752	1.24451
Europe	France	2010	1.46638	1.51973	1.31238	1.4303	0.681088	1.20286
Europe	France	2011	1.53239	1.447	1.16131	1.35914	0.602993	1.17067
Europe	France	2012	1.45579	1.45416	1.13038	1.34028	0.554942	1.23811
Europe	France	2013	1.32958	1.42677	1.15709	1.48183	0.448744	1.21925
Europe	France	2014	1.3147	1.47464	1.07879	1.40317	0.300568	1.21816
Europe	France	2015	1.30567	1.41331	1.12969	1.4368	0.106706	1.20664
Europe	France	2016	1.40014	1.41308	1.07032	1.40525	-0.0953591	1.13647
Europe	France	2017	1.2595	1.43832	1.15695	1.35209	0.27899	1.14948
Europe	France	2018	1.31709	1.43921	1.15685	1.48053	0.0374602	1.18063
Europe	France	2019	1.30097	1.41206	1.44029	1.38461	0.313681	1.14166
Europe	Holland	2000	2.20663	1.77404	2.09801	2.07012	1.7601	1.54396
Europe	Holland	2002	2.12271	1.73968	1.87041	1.99657	1.30648	1.46941
Europe	Holland	2003	2.05238	1.74739	1.75072	2.02034	1.16266	1.52679
Europe	Holland	2004	1.99825	1.75781	1.77613	2.09252	1.01708	1.69661
Europe	Holland	2005	1.97057	1.76436	1.65515	1.94267	0.988921	1.66602
Europe	Holland	2006	2.05048	1.78309	1.6827	1.78872	0.902912	1.53982
Europe	Holland	2007	2.16994	1.78735	1.79911	1.72833	0.77852	1.52343
Europe	Holland	2008	2.11824	1.76136	1.77502	1.69621	0.865027	1.48309
Europe	Holland	2009	2.13432	1.81451	1.69995	1.73973	0.944918	1.46439
Europe	Holland	2010	2.14376	1.81935	1.73154	1.72937	0.94075	1.45057
Europe	Holland	2011	2.1206	1.82207	1.81124	1.7889	1.11363	1.53705
Europe	Holland	2012	2.1176	1.86123	1.75301	1.8134	1.18746	1.60559
Europe	Holland	2013	2.046	1.83508	1.77045	1.78396	1.14382	1.56697
Europe	Holland	2014	1.99049	1.9804	1.76927	1.81711	1.04512	1.54728
Europe	Holland	2015	1.8843	1.94419	1.79903	1.83251	0.926119	1.56114
Europe	Holland	2016	1.91311	1.89441	1.97617	1.83354	0.912268	1.54034
Europe	Holland	2017	1.8673	1.83002	2.04745	1.85179	0.920907	1.56937
Europe	Holland	2018	2.00931	1.81532	2.02049	1.85047	0.861405	1.59652
Europe	Holland	2019	1.99976	1.80847	1.86108	1.79801	0.857252	1.56484
Europe	Romania	2000	-0.49128	-0.204921	-0.108784	-0.373169	-0.382386	0.469307
Europe	Romania	2002	-0.444131	-0.260102	0.0386783	-0.200361	0.463401	0.386146
Europe	Romania	2003	-0.374906	-0.20899	-0.0411463	-0.258439	0.32059	0.299219
Europe	Romania	2004	-0.295871	-0.174693	0.164422	-0.205615	0.0590242	0.367766
Europe	Romania	2005	-0.241655	-0.138228	0.234291	-0.306825	0.0845609	0.408909
Europe	Romania	2006	-0.163893	-0.117874	0.462568	-0.210183	0.147872	0.517973
Europe	Romania	2007	-0.182706	-0.09074	0.507854	-0.319075	0.198379	0.498998
Europe	Romania	2008	-0.142837	-0.0136101	0.58071	-0.324172	0.17996	0.514151
Europe	Romania	2009	-0.26255	0.0454078	0.602762	-0.35975	0.360215	0.464287
Europe	Romania	2010	-0.226526	0.0482135	0.642886	-0.265529	0.2736	0.432124
Europe	Romania	2011	-0.213255	0.0569546	0.658256	-0.328981	0.186091	0.376137
Europe	Romania	2012	-0.263398	0.0421296	0.554657	-0.31195	0.0823416	0.31853
Europe	Romania	2013	-0.187976	0.125016	0.611766	-0.0744246	0.179133	0.311523
Europe	Romania	2014	-0.112616	0.165362	0.581345	-0.0259938	0.0491361	0.428127
Europe	Romania	2015	-0.0176464	0.157544	0.596795	-0.0561306	0.189114	0.486136
Europe	Romania	2016	-0.0187149	0.360989	0.587475	-0.169036	0.277197	0.540905
Europe	Romania	2017	-0.031479	0.387541	0.488175	-0.172128	0.056355	0.518711
Europe	Romania	2018	-0.121651	0.325064	0.42622	-0.253442	0.0551642	0.458995
Europe	Romania	2019	-0.12824	0.364005	0.462054	-0.281244	0.525505	0.48514
Europe	Greece	2000	0.659286	0.883719	0.777392	0.625266	0.808734	1.01306
Europe	Greece	2002	0.424131	0.747603	0.986624	0.824902	0.875026	1.04802
Europe	Greece	2003	0.388841	0.818208	1.01993	0.761269	0.479343	1.15667
Europe	Greece	2004	0.46496	0.913304	0.845335	0.805215	0.489637	1.19141
Europe	Greece	2005	0.358235	0.794582	0.960757	0.715305	0.506985	1.09757
Europe	Greece	2006	0.363786	0.873663	0.858503	0.636948	0.63219	0.965483
Europe	Greece	2007	0.267383	0.872376	0.894708	0.557945	0.524189	0.983874
Europe	Greece	2008	0.13356	0.862212	0.880909	0.585292	0.270059	0.928212
Europe	Greece	2009	0.0674696	0.652815	0.836671	0.619487	-0.207736	0.891444
Europe	Greece	2010	-0.0577769	0.630501	0.644664	0.556039	-0.127207	0.897718
Europe	Greece	2011	-0.0988188	0.572887	0.496458	0.512198	-0.0986952	0.820455
Europe	Greece	2012	-0.189222	0.426507	0.526941	0.3198	-0.217249	0.700791
Europe	Greece	2013	-0.0453114	0.465022	0.633417	0.459202	-0.171342	0.687238
Europe	Greece	2014	-0.122388	0.3626	0.329338	0.398586	-0.140446	0.618757
Europe	Greece	2015	-0.0766138	0.267145	0.409623	0.256061	-0.230252	0.651544
Europe	Greece	2016	-0.0920857	0.107346	0.148387	0.226678	-0.121599	0.668555
Europe	Greece	2017	-0.138349	0.0839193	0.2382	0.313373	-0.0735961	0.708668
Europe	Greece	2018	-0.0660192	0.15265	0.414063	0.338261	0.174055	0.85746
Europe	Greece	2019	-0.0118192	0.198838	0.529879	0.40559	0.290998	0.935727
Europe	Spain	2000	1.37499	1.43441	1.29133	1.76216	0.462261	1.27702
Europe	Spain	2002	1.3561	1.25714	1.37428	1.84743	0.443884	1.27499
Europe	Spain	2003	1.39312	1.28095	1.33693	1.88145	-0.0449701	1.27056
Europe	Spain	2004	1.35659	1.14468	1.31655	1.3527	-0.0880503	1.32361
Europe	Spain	2005	1.33621	1.1279	1.30596	1.50673	0.195214	1.1314
Europe	Spain	2006	1.18572	1.13101	1.17715	0.837202	-0.150258	1.07872
Europe	Spain	2007	1.08664	1.16832	1.21499	0.993322	-0.275348	1.12309
Europe	Spain	2008	1.19023	1.19351	1.25476	0.920347	-0.380849	1.18533
Europe	Spain	2009	1.0622	1.16259	1.18927	0.945832	-0.473777	1.17697
Europe	Spain	2010	1.08435	1.18894	1.16032	0.994799	-0.318044	1.12254
Europe	Spain	2011	1.10412	1.19805	1.06584	1.02724	0.0211045	1.08587
Europe	Spain	2012	1.12823	1.06483	0.952991	1.12068	-0.0295164	1.06418
Europe	Spain	2013	0.903093	1.02052	0.939044	1.15452	0.0120178	0.988871
Europe	Spain	2014	0.629842	0.952644	0.750495	1.15971	0.243122	0.993726
Europe	Spain	2015	0.5839	0.901592	0.807637	1.17404	0.251491	1.04483
Europe	Spain	2016	0.515631	0.978825	1.0086	1.11584	0.413188	1.04162
Europe	Spain	2017	0.491773	1.00847	0.942841	1.03385	0.282796	1.02754
Europe	Spain	2018	0.613605	0.968263	0.949106	1.00214	0.295743	1.06546
Europe	Spain	2019	0.646796	0.979052	1.05019	0.999045	0.322873	1.08545
Europe	Portugal	2000	1.19011	1.22549	0.964323	1.02397	1.39773	1.35787
Europe	Portugal	2002	1.25531	1.33641	1.29146	1.20585	1.43889	1.30455
Europe	Portugal	2003	1.15895	1.30973	1.25501	1.16683	1.29093	1.40958
Europe	Portugal	2004	1.14396	1.24946	1.19687	1.06409	0.970772	1.46491
Europe	Portugal	2005	1.07	1.2349	1.28089	1.05652	1.01761	1.43031
Europe	Portugal	2006	1.01692	0.98591	1.06552	0.874538	0.952956	1.23266
Europe	Portugal	2007	1.03628	1.01689	1.08139	0.900742	0.821819	1.23142
Europe	Portugal	2008	1.07017	1.0204	1.10041	1.08549	0.988454	1.20186
Europe	Portugal	2009	1.09293	1.06492	0.991403	1.15626	0.787634	1.12824
Europe	Portugal	2010	1.09037	1.0566	0.719822	1.01023	0.717687	1.1072
Europe	Portugal	2011	1.11296	1.02386	0.62597	0.947194	0.741739	1.10791
Europe	Portugal	2012	0.960238	1.0655	0.826946	1.03503	0.775273	1.02853
Europe	Portugal	2013	0.950478	1.0588	0.804151	1.23073	0.748763	1.06693
Europe	Portugal	2014	0.947626	1.13753	0.749973	0.988591	0.806274	1.10745
Europe	Portugal	2015	0.964725	1.14659	0.956852	1.22034	0.91784	1.12868
Europe	Portugal	2016	0.925507	1.09724	0.844399	1.20982	0.974051	1.15767
Europe	Portugal	2017	0.873953	1.13215	0.908749	1.33203	1.11835	1.20841
Europe	Portugal	2018	0.84996	1.14016	0.885416	1.20891	1.13603	1.20579
Europe	Portugal	2019	0.763995	1.13568	0.969747	1.15401	1.12825	1.23878
Europe	Italy	2000	0.729157	0.860603	0.834019	0.765686	0.918071	1.04072
Europe	Italy	2002	0.54683	0.764043	0.944386	0.80183	0.83893	1.03865
Europe	Italy	2003	0.512423	0.715892	1.07756	0.801552	0.432391	0.985717
Europe	Italy	2004	0.375702	0.602101	1.09406	0.647108	0.2703	1.17717
Europe	Italy	2005	0.410525	0.518271	0.998329	0.561838	0.490133	1.05703
Europe	Italy	2006	0.483805	0.38762	0.977495	0.364741	0.531828	1.06452
Europe	Italy	2007	0.336824	0.478749	0.940547	0.197626	0.447652	1.11191
Europe	Italy	2008	0.270141	0.455116	0.974746	0.279627	0.549201	1.03202
Europe	Italy	2009	0.199061	0.40474	0.968479	0.421652	0.348211	1.03418
Europe	Italy	2010	0.126923	0.430329	0.896336	0.44191	0.473924	0.962797
Europe	Italy	2011	0.181864	0.466514	0.717732	0.377541	0.501207	0.911824
Europe	Italy	2012	0.066175	0.40332	0.749991	0.42067	0.508218	0.916809
Europe	Italy	2013	0.0516357	0.402901	0.784714	0.458484	0.495499	0.954217
Europe	Italy	2014	-0.0296416	0.377391	0.641883	0.374144	0.458165	0.999263
Europe	Italy	2015	0.0162641	0.275051	0.728811	0.447953	0.37592	1.03477
Europe	Italy	2016	0.0844068	0.32916	0.710592	0.53477	0.369415	1.03498
Europe	Italy	2017	0.188601	0.324625	0.704022	0.502127	0.306728	1.05461
Europe	Italy	2018	0.235666	0.246396	0.726411	0.413884	0.350245	1.04678
Europe	Italy	2019	0.239842	0.280191	0.954963	0.461936	0.462699	0.97227
Asia	Japan	2000	1.27397	1.31575	0.839616	1.19934	1.1989	0.958088
Asia	Japan	2002	0.968595	1.17605	0.530458	1.06867	1.17955	1.01447
Asia	Japan	2003	1.21068	1.19632	1.10263	1.21783	1.02757	1.0826
Asia	Japan	2004	1.2187	1.26599	1.14397	1.36378	1.02852	1.04349
Asia	Japan	2005	1.21851	1.23498	1.26038	1.29075	1.03606	1.00628
Asia	Japan	2006	1.32922	1.36345	1.26064	1.58943	1.13863	0.954123
Asia	Japan	2007	1.23824	1.33514	1.12907	1.44772	1.01004	0.969946
Asia	Japan	2008	1.33597	1.31887	1.13193	1.46043	0.894154	0.948859
Asia	Japan	2009	1.37734	1.29384	1.09867	1.45404	0.975736	1.02105
Asia	Japan	2010	1.56046	1.32637	1.01874	1.52767	0.879353	1.04069
Asia	Japan	2011	1.56126	1.31201	1.07939	1.47267	0.995092	1.07113
Asia	Japan	2012	1.627	1.35786	1.14381	1.41564	0.948443	1.1013
Asia	Japan	2013	1.65568	1.44371	1.11599	1.61807	1.01914	1.10965
Asia	Japan	2014	1.69459	1.60154	1.14282	1.81249	0.968597	1.03609
Asia	Japan	2015	1.56918	1.51872	1.21774	1.78452	1.06513	0.988055
Asia	Japan	2016	1.52496	1.42099	1.42812	1.82204	0.982944	0.983627
Asia	Japan	2017	1.52245	1.56619	1.37382	1.61714	1.11193	1.00268
Asia	Japan	2018	1.42498	1.53319	1.3436	1.67582	1.05593	1.01692
Asia	Japan	2019	1.47533	1.53796	1.32696	1.58666	1.04123	0.959504
Asia	Korea	2000	0.322625	0.881257	0.595146	0.754343	0.398062	0.637169
Asia	Korea	2002	0.50326	0.947321	0.821338	0.906771	0.24078	0.745628
Asia	Korea	2003	0.558381	0.834257	0.766526	0.924044	0.248398	0.723234
Asia	Korea	2004	0.388703	0.919705	0.799298	0.901034	0.428417	0.728531
Asia	Korea	2005	0.623883	0.990007	0.82168	0.990601	0.484627	0.745596
Asia	Korea	2006	0.348367	0.871459	0.747927	1.0454	0.423494	0.690555
Asia	Korea	2007	0.602055	1.02915	0.904099	1.23684	0.566274	0.699741
Asia	Korea	2008	0.470144	0.880893	0.731841	1.05099	0.421894	0.657144
Asia	Korea	2009	0.535072	0.993718	0.840404	1.09472	0.409565	0.707668
Asia	Korea	2010	0.469492	1.00388	0.934835	1.20466	0.325896	0.741087
Asia	Korea	2011	0.528293	1.02597	0.988599	1.25277	0.412496	0.726919
Asia	Korea	2012	0.535167	0.984208	0.89416	1.19933	0.267103	0.725596
Asia	Korea	2013	0.614448	0.953823	0.991266	1.12555	0.278579	0.705828
Asia	Korea	2014	0.547561	0.993528	1.11069	1.16475	0.108569	0.680226
Asia	Korea	2015	0.373622	0.932385	1.11339	1.01239	0.161014	0.631014
Asia	Korea	2016	0.456913	1.16084	1.11433	1.06404	0.163469	0.641586
Asia	Korea	2017	0.480835	1.16343	1.10501	1.07276	0.321323	0.74077
Asia	Korea	2018	0.604206	1.23576	1.10297	1.18266	0.600935	0.797182
Asia	Korea	2019	0.756734	1.19407	1.06981	1.37642	0.478088	0.772123
Asia	Vietnam	2000	-0.568332	-0.362438	-0.728359	-0.439911	0.409522	-1.2383
Asia	Vietnam	2002	-0.569614	-0.643396	-0.721819	-0.437394	0.351495	-1.44882
Asia	Vietnam	2003	-0.499068	-0.581002	-0.561476	-0.446018	0.127057	-1.47438
Asia	Vietnam	2004	-0.734896	-0.567913	-0.559463	-0.478677	0.149894	-1.33793
Asia	Vietnam	2005	-0.724291	-0.324811	-0.596299	-0.234635	0.481923	-1.40304
Asia	Vietnam	2006	-0.745854	-0.520868	-0.622104	-0.247552	0.403778	-1.53845
Asia	Vietnam	2007	-0.629301	-0.49249	-0.562296	-0.24051	0.252106	-1.52695
Asia	Vietnam	2008	-0.707145	-0.465127	-0.618174	-0.21215	0.164629	-1.49671
Asia	Vietnam	2009	-0.544168	-0.540058	-0.622755	-0.255261	0.27171	-1.48267
Asia	Vietnam	2010	-0.623576	-0.591396	-0.616541	-0.259138	0.148408	-1.49698
Asia	Vietnam	2011	-0.607309	-0.544895	-0.598831	-0.232507	0.189088	-1.45916
Asia	Vietnam	2012	-0.528001	-0.551595	-0.668713	-0.26985	0.267359	-1.42007
Asia	Vietnam	2013	-0.478266	-0.514795	-0.641062	-0.265643	0.250577	-1.3664
Asia	Vietnam	2014	-0.436201	-0.359818	-0.587682	-0.0704517	-0.0223474	-1.37471
Asia	Vietnam	2015	-0.426197	-0.339347	-0.482727	0.0673999	0.0699705	-1.35887
Asia	Vietnam	2016	-0.452471	0.0753607	-0.453793	0.0197048	0.233592	-1.37343
Asia	Vietnam	2017	-0.583143	0.0694744	-0.39828	0.00944251	0.288423	-1.40006
Asia	Vietnam	2018	-0.485406	-0.00354	-0.347865	-0.00344478	0.113411	-1.44377
Asia	Vietnam	2019	-0.513841	-0.0168988	-0.262348	0.0390768	0.131875	-1.38053
Asia	Bangladesh	2000	-1.10869	-0.911693	-0.835711	-0.580437	-0.724509	-0.227924
Asia	Bangladesh	2002	-1.36123	-0.903027	-0.978617	-0.688741	-1.03355	-0.432221
Asia	Bangladesh	2003	-1.44282	-1.04765	-0.916686	-0.725445	-1.1154	-0.551807
Asia	Bangladesh	2004	-1.49654	-1.01997	-1.1268	-0.819185	-1.36126	-0.672146
Asia	Bangladesh	2005	-1.3876	-0.978907	-1.07201	-0.9113	-1.86376	-0.569969
Asia	Bangladesh	2006	-1.43426	-0.903965	-1.00125	-0.824527	-1.50549	-0.451237
Asia	Bangladesh	2007	-1.05608	-0.826786	-0.945693	-0.704504	-1.54005	-0.5735
Asia	Bangladesh	2008	-1.03457	-0.75014	-0.916328	-0.732424	-1.50594	-0.442117
Asia	Bangladesh	2009	-1.06978	-0.785553	-0.864524	-0.791248	-1.54471	-0.289078
Asia	Bangladesh	2010	-1.05712	-0.802935	-0.847087	-0.735633	-1.42579	-0.268095
Asia	Bangladesh	2011	-1.08731	-0.73243	-0.811523	-0.755215	-1.40474	-0.315069
Asia	Bangladesh	2012	-0.849843	-0.929304	-0.951405	-0.804165	-1.37909	-0.401941
Asia	Bangladesh	2013	-0.887071	-0.866817	-0.91478	-0.793825	-1.62786	-0.405386
Asia	Bangladesh	2014	-0.886938	-0.777665	-0.937578	-0.76575	-0.895563	-0.47393
Asia	Bangladesh	2015	-0.808335	-0.75128	-0.899058	-0.723619	-1.21202	-0.512047
Asia	Bangladesh	2016	-0.85709	-0.663492	-0.79668	-0.678659	-1.26194	-0.583879
Asia	Bangladesh	2017	-0.831742	-0.671217	-0.807247	-0.73345	-1.25589	-0.61495
Asia	Bangladesh	2018	-0.905128	-0.640221	-0.832867	-0.748399	-0.985925	-0.726861
Asia	Bangladesh	2019	-0.99381	-0.636308	-0.928954	-0.73923	-0.918173	-0.721775
Asia	Indonesia	2000	-0.919074	-0.71734	-0.206866	-0.292279	-1.99612	-0.270176
Asia	Indonesia	2002	-1.14404	-0.914004	-0.640032	-0.414211	-1.58229	-0.271903
Asia	Indonesia	2003	-0.969727	-0.850833	-0.795902	-0.464464	-2.09464	-0.299386
Asia	Indonesia	2004	-0.932151	-0.773633	-0.7016	-0.415352	-1.90829	-0.255447
Asia	Indonesia	2005	-0.878199	-0.821528	-0.625423	-0.483128	-1.51818	-0.121926
Asia	Indonesia	2006	-0.83842	-0.719034	-0.384472	-0.331588	-1.41704	-0.0842525
Asia	Indonesia	2007	-0.619016	-0.681467	-0.344985	-0.277196	-1.1963	-0.0198048
Asia	Indonesia	2008	-0.5937	-0.653871	-0.348286	-0.237202	-1.05838	-0.0112615
Asia	Indonesia	2009	-0.838646	-0.602619	-0.361797	-0.298132	-0.751386	-0.00104061
Asia	Indonesia	2010	-0.75136	-0.639998	-0.415857	-0.214305	-0.853916	-0.0377742
Asia	Indonesia	2011	-0.701875	-0.59303	-0.351914	-0.259424	-0.770114	-0.00853101
Asia	Indonesia	2012	-0.639787	-0.575682	-0.278763	-0.272911	-0.593263	0.0676126
Asia	Indonesia	2013	-0.613819	-0.530768	-0.195441	-0.198749	-0.519265	0.0361213
Asia	Indonesia	2014	-0.561766	-0.342181	-0.10766	-0.037205	-0.416824	0.153905
Asia	Indonesia	2015	-0.458367	-0.422098	-0.217558	-0.240622	-0.615061	0.184858
Asia	Indonesia	2016	-0.399327	-0.344751	-0.122344	0.00763849	-0.372952	0.167947
Asia	Indonesia	2017	-0.252713	-0.346482	-0.106315	0.0408512	-0.497849	0.131194
Asia	Indonesia	2018	-0.251563	-0.315039	-0.141035	0.179875	-0.536791	0.181047
Asia	Indonesia	2019	-0.418996	-0.34253	-0.0933143	0.182741	-0.481207	0.156394
Asia	Malaysia	2000	0.337019	0.273118	0.56292	1.05726	0.09419	-0.421082
Asia	Malaysia	2002	0.274999	0.450835	0.555412	1.02158	0.540112	-0.49293
Asia	Malaysia	2003	0.343969	0.52391	0.625448	1.16236	0.48605	-0.457674
Asia	Malaysia	2004	0.337763	0.517963	0.472234	1.08776	0.347445	-0.235716
Asia	Malaysia	2005	0.195066	0.49709	0.641684	1.09282	0.56477	-0.146774
Asia	Malaysia	2006	0.234054	0.467347	0.550972	1.26712	0.287723	-0.543148
Asia	Malaysia	2007	0.192051	0.437705	0.506119	1.23899	0.193773	-0.523537
Asia	Malaysia	2008	-0.047309	0.344933	0.316369	1.10852	0.108325	-0.563193
Asia	Malaysia	2009	-0.0564772	0.455968	0.303689	0.983706	-0.0423811	-0.503895
Asia	Malaysia	2010	0.0892673	0.478165	0.588943	1.12052	0.143352	-0.499978
Asia	Malaysia	2011	0.0294875	0.478686	0.582069	1.02116	0.0774098	-0.474875
Asia	Malaysia	2012	0.237634	0.465032	0.570484	0.919864	-0.0052124	-0.346539
Asia	Malaysia	2013	0.350176	0.435761	0.636703	0.999807	0.0517916	-0.339679
Asia	Malaysia	2014	0.411159	0.588296	0.837721	1.11513	0.266619	-0.360303
Asia	Malaysia	2015	0.235073	0.501924	0.752673	0.948956	0.258958	-0.391477
Asia	Malaysia	2016	0.096051	0.499149	0.711795	0.865775	0.136825	-0.416986
Asia	Malaysia	2017	0.025743	0.414224	0.683502	0.827864	0.116352	-0.398935
Asia	Malaysia	2018	0.314034	0.622811	0.697956	1.07535	0.259559	-0.0823082
Asia	Malaysia	2019	0.247523	0.590945	0.673141	0.998686	0.110277	-0.0434295
Asia	The Philippines	2000	-0.510495	-0.375243	0.118045	-0.175671	-1.38893	0.232365
Asia	The Philippines	2002	-0.500015	-0.374775	-0.095482	-0.12922	-0.856128	0.164603
Asia	The Philippines	2003	-0.584076	-0.49135	-0.0476736	-0.103113	-1.55896	0.153801
Asia	The Philippines	2004	-0.648933	-0.568116	-0.298983	-0.236462	-1.70591	0.0255536
Asia	The Philippines	2005	-0.616298	-0.350143	-0.180278	-0.040945	-1.18251	-0.00725506
Asia	The Philippines	2006	-0.830264	-0.410958	-0.169674	-0.131347	-1.64032	-0.0911425
Asia	The Philippines	2007	-0.719775	-0.464221	-0.115865	0.0731165	-1.60289	-0.110542
Asia	The Philippines	2008	-0.756213	-0.54565	-0.0786918	0.016421	-1.77831	-0.138753
Asia	The Philippines	2009	-0.768277	-0.570502	-0.106182	-0.0265842	-1.72759	-0.0277972
Asia	The Philippines	2010	-0.760487	-0.552583	-0.233533	0.00155501	-1.65076	-0.0391025
Asia	The Philippines	2011	-0.667121	-0.511056	-0.227628	0.090305	-1.39218	-0.0199027
Asia	The Philippines	2012	-0.56286	-0.52316	-0.0611084	0.108191	-1.18824	-0.0296867
Asia	The Philippines	2013	-0.38096	-0.40339	-0.0719822	0.118486	-1.08425	0.00634714
Asia	The Philippines	2014	-0.437062	-0.317311	-0.0368149	0.193027	-0.713821	0.159266
Asia	The Philippines	2015	-0.453471	-0.3429	-0.0430832	0.112243	-0.855662	0.147069
Asia	The Philippines	2016	-0.488246	-0.354934	-0.00410138	-0.0102371	-1.37982	0.163422
Asia	The Philippines	2017	-0.475577	-0.414522	0.0186992	-0.0494255	-1.1849	0.0837757
Asia	The Philippines	2018	-0.544873	-0.477724	-0.0565737	0.0495094	-1.08217	0.0393487
Asia	The Philippines	2019	-0.573346	-0.477301	0.00930816	0.0529682	-0.884966	0.0301842
Asia	Singapore	2000	2.20855	1.29852	2.14196	2.19907	1.14128	0.130497
Asia	Singapore	2002	2.32098	1.40675	1.94094	1.85491	1.25721	0.0586193
Asia	Singapore	2003	2.22893	1.5733	1.81779	1.9478	0.878139	-0.0210195
Asia	Singapore	2004	2.32558	1.65722	1.77274	1.98966	1.09473	0.0775112
Asia	Singapore	2005	2.16617	1.70749	1.74771	1.95842	1.15648	0.132439
Asia	Singapore	2006	2.18517	1.58658	1.75367	2.21247	1.25026	-0.387193
Asia	Singapore	2007	2.24187	1.61236	1.80752	2.37546	1.17412	-0.36321
Asia	Singapore	2008	2.24764	1.60609	1.86865	2.43698	1.34558	-0.334835
Asia	Singapore	2009	2.21709	1.56601	1.77874	2.2708	1.17945	-0.234221
Asia	Singapore	2010	2.17952	1.62594	1.78609	2.24141	1.16941	-0.208966
Asia	Singapore	2011	2.1097	1.66999	1.7896	2.15479	1.19142	-0.102027
Asia	Singapore	2012	2.12406	1.73119	1.96585	2.16609	1.36817	0.0530914
Asia	Singapore	2013	2.07807	1.70552	1.9704	2.08896	1.37818	0.0367684
Asia	Singapore	2014	2.07137	1.82477	2.23346	2.18262	1.18627	-0.0986594
Asia	Singapore	2015	2.09272	1.81348	2.26054	2.23642	1.31175	-0.161822
Asia	Singapore	2016	2.0881	1.82524	2.18061	2.20624	1.49576	-0.150398
Asia	Singapore	2017	2.13361	1.82284	2.11501	2.2201	1.61534	-0.169259
Asia	Singapore	2018	2.17483	1.84384	2.12724	2.23147	1.49418	-0.0589202
Asia	Singapore	2019	2.15948	1.87856	2.16138	2.22109	1.5316	-0.183365
Asia	Thailand	2000	-0.186988	0.581113	0.486798	0.211057	0.455312	0.467803
Asia	Thailand	2002	-0.312025	0.384365	0.177582	0.309692	0.508867	0.321517
Asia	Thailand	2003	-0.173061	0.162131	0.383821	0.366306	-0.143153	0.218241
Asia	Thailand	2004	-0.225242	0.10636	0.226404	0.315366	-0.716435	0.126583
Asia	Thailand	2005	-0.190597	0.0458365	0.470956	0.396297	-0.86934	-0.0982958
Asia	Thailand	2006	-0.384264	-0.0557727	0.243027	0.451717	-1.13041	-0.739194
Asia	Thailand	2007	-0.369497	-0.118961	0.142855	0.361483	-1.11144	-0.562502
Asia	Thailand	2008	-0.407793	-0.140247	0.210525	0.220506	-1.27144	-0.529667
Asia	Thailand	2009	-0.309705	-0.230187	0.217966	0.267293	-1.42479	-0.455884
Asia	Thailand	2010	-0.333863	-0.204703	0.173715	0.187761	-1.44279	-0.495822
Asia	Thailand	2011	-0.323465	-0.203914	0.201636	0.205853	-1.13353	-0.405182
Asia	Thailand	2012	-0.366163	-0.151088	0.243573	0.224682	-1.21663	-0.321141
Asia	Thailand	2013	-0.343556	-0.120535	0.226504	0.248	-1.31168	-0.429926
Asia	Thailand	2014	-0.450274	-0.191368	0.273264	0.337951	-0.906386	-0.874783
Asia	Thailand	2015	-0.4934	-0.147708	0.292019	0.35013	-0.994429	-0.969105
Asia	Thailand	2016	-0.388985	-0.00487571	0.16807	0.342031	-0.988581	-1.02313
Asia	Thailand	2017	-0.385888	0.0437065	0.140796	0.384967	-0.752744	-1.04512
Asia	Thailand	2018	-0.398842	0.0230287	0.100548	0.34996	-0.790196	-1.00388
Asia	Thailand	2019	-0.407398	0.102882	0.116105	0.357056	-0.537558	-0.827271
Asia	India	2000	-0.345551	0.330215	-0.156073	-0.133776	-0.99813	0.352063
Asia	India	2002	-0.515879	0.00338418	-0.354108	-0.120764	-1.20903	0.426246
Asia	India	2003	-0.416572	0.130994	-0.348435	-0.0884409	-1.50878	0.454565
Asia	India	2004	-0.411151	0.0400426	-0.428464	-0.157319	-1.2789	0.399967
Asia	India	2005	-0.360785	0.127903	-0.288712	-0.1055	-1.0127	0.413686
Asia	India	2006	-0.276444	0.177331	-0.279896	-0.0983199	-1.06372	0.437194
Asia	India	2007	-0.398113	0.0937817	-0.304828	0.121905	-1.15181	0.453964
Asia	India	2008	-0.337176	0.0860389	-0.389451	-0.0191939	-1.10751	0.462193
Asia	India	2009	-0.451971	0.013824	-0.326771	-0.0124214	-1.35381	0.460685
Asia	India	2010	-0.468117	-0.0373948	-0.378629	0.0259907	-1.27798	0.443272
Asia	India	2011	-0.536282	-0.0906937	-0.344538	0.00596218	-1.3268	0.435819
Asia	India	2012	-0.513237	-0.0719619	-0.472782	-0.170951	-1.28931	0.399454
Asia	India	2013	-0.51744	-0.0573186	-0.470637	-0.171537	-1.22917	0.43278
Asia	India	2014	-0.428024	-0.0632454	-0.447759	-0.205647	-0.997912	0.413294
Asia	India	2015	-0.352018	-0.0473227	-0.391465	0.0903423	-0.948493	0.42787
Asia	India	2016	-0.282258	-0.0288772	-0.306505	0.0751832	-0.95384	0.440984
Asia	India	2017	-0.239812	0.00476908	-0.25403	0.0898925	-0.764699	0.386462
Asia	India	2018	-0.186303	0.0259461	-0.225038	0.283049	-0.977272	0.380042
Asia	India	2019	-0.233254	-0.0307584	-0.160556	0.171554	-0.702768	0.293989
Asia	Russia	2000	-0.995242	-1.09756	-0.579379	-0.720003	-1.39677	-0.34627
Asia	Russia	2002	-0.929368	-0.839241	-0.24488	-0.310229	-0.721183	-0.44449
Asia	Russia	2003	-0.761311	-0.910663	-0.153867	-0.401209	-1.19156	-0.535603
Asia	Russia	2004	-0.798266	-0.885476	-0.117862	-0.440682	-1.51335	-0.571611
Asia	Russia	2005	-0.82323	-0.927314	-0.131533	-0.500495	-1.26855	-0.651504
Asia	Russia	2006	-0.910895	-0.953356	-0.404256	-0.438046	-0.907793	-0.920554
Asia	Russia	2007	-1.01379	-0.970115	-0.296232	-0.387461	-0.861342	-0.916404
Asia	Russia	2008	-1.115	-0.955102	-0.391053	-0.362277	-0.749369	-0.870994
Asia	Russia	2009	-1.13205	-0.776329	-0.335987	-0.413452	-0.968457	-0.899886
Asia	Russia	2010	-1.09053	-0.764932	-0.353289	-0.468811	-0.929459	-0.888973
Asia	Russia	2011	-1.06502	-0.725729	-0.349168	-0.470765	-0.998262	-0.883594
Asia	Russia	2012	-1.04233	-0.818469	-0.338137	-0.420475	-0.817713	-0.978818
Asia	Russia	2013	-1.01337	-0.78419	-0.351682	-0.354852	-0.736094	-1.02218
Asia	Russia	2014	-0.919226	-0.741455	-0.388624	-0.109315	-0.943617	-1.04441
Asia	Russia	2015	-0.949153	-0.763637	-0.520779	-0.204442	-1.02934	-1.08775
Asia	Russia	2016	-0.822688	-0.792162	-0.415563	-0.197239	-0.94621	-1.13171
Asia	Russia	2017	-0.892403	-0.793573	-0.475342	-0.0756261	-0.64055	-1.08943
Asia	Russia	2018	-0.845212	-0.815229	-0.546326	-0.0608858	-0.532078	-1.05632
Asia	Russia	2019	-0.831873	-0.723689	-0.431622	0.150365	-0.542304	-1.10008
Asia	Pakistan	2000	-0.84104	-0.928744	-0.760032	-0.597335	-1.10303	-1.22025
Asia	Pakistan	2002	-0.908297	-0.777773	-0.780275	-0.406657	-1.64073	-1.10901
Asia	Pakistan	2003	-0.762178	-0.774209	-0.71436	-0.403055	-1.54863	-1.17076
Asia	Pakistan	2004	-1.08252	-0.876978	-0.905293	-0.462906	-1.58314	-1.14213
Asia	Pakistan	2005	-1.05314	-0.890408	-0.640112	-0.453118	-1.75372	-0.976286
Asia	Pakistan	2006	-0.813583	-0.85641	-0.483591	-0.375228	-2.02592	-0.886475
Asia	Pakistan	2007	-0.816726	-0.887007	-0.532971	-0.479456	-2.42989	-0.949874
Asia	Pakistan	2008	-0.895073	-0.968671	-0.598213	-0.72371	-2.57286	-0.838403
Asia	Pakistan	2009	-1.06916	-0.831067	-0.578416	-0.800803	-2.64481	-0.855753
Asia	Pakistan	2010	-1.08739	-0.73872	-0.596796	-0.765859	-2.67593	-0.798663
Asia	Pakistan	2011	-1.07629	-0.901871	-0.634099	-0.817901	-2.81004	-0.829199
Asia	Pakistan	2012	-1.06292	-0.884221	-0.717113	-0.777933	-2.677	-0.843582
Asia	Pakistan	2013	-0.956362	-0.856816	-0.700307	-0.791804	-2.6033	-0.799481
Asia	Pakistan	2014	-0.833834	-0.760338	-0.682863	-0.755001	-2.40128	-0.716024
Asia	Pakistan	2015	-0.810756	-0.766666	-0.627013	-0.667518	-2.48271	-0.722066
Asia	Pakistan	2016	-0.875465	-0.804378	-0.639584	-0.653336	-2.48317	-0.699441
Asia	Pakistan	2017	-0.778294	-0.723897	-0.59334	-0.597638	-2.4059	-0.693265
Asia	Pakistan	2018	-0.790825	-0.672992	-0.636607	-0.633844	-2.25785	-0.799111
Asia	Pakistan	2019	-0.846741	-0.667579	-0.644479	-0.677005	-2.24634	-0.843351
Asia	Kazakhstan	2000	-1.12397	-1.10741	-0.591985	-0.694717	0.0907678	-0.965679
Asia	Kazakhstan	2002	-1.111	-1.14267	-0.695794	-0.929989	0.358307	-1.0726
Asia	Kazakhstan	2003	-1.02636	-1.03067	-0.418591	-0.625866	0.356538	-1.09171
Asia	Kazakhstan	2004	-1.09596	-1.00889	-0.481853	-0.654126	0.0702331	-1.12853
Asia	Kazakhstan	2005	-1.01412	-0.865432	-0.299068	-0.619122	0.188952	-1.03167
Asia	Kazakhstan	2006	-0.992102	-1.01559	-0.363776	-0.42631	0.208219	-1.18963
Asia	Kazakhstan	2007	-0.99007	-0.947749	-0.381764	-0.579896	0.647419	-1.16358
Asia	Kazakhstan	2008	-0.978289	-0.824098	-0.340513	-0.461571	0.623935	-1.09226
Asia	Kazakhstan	2009	-0.933123	-0.64568	-0.318622	-0.391521	0.776811	-1.07551
Asia	Kazakhstan	2010	-0.997856	-0.615905	-0.330023	-0.436103	0.522972	-1.13222
Asia	Kazakhstan	2011	-0.99149	-0.573507	-0.244756	-0.409839	-0.338571	-1.12137
Asia	Kazakhstan	2012	-0.919135	-0.684613	-0.375082	-0.440245	-0.408455	-1.17672
Asia	Kazakhstan	2013	-0.928998	-0.691605	-0.366891	-0.532778	-0.402474	-1.2426
Asia	Kazakhstan	2014	-0.830443	-0.598052	-0.251588	-0.0426869	0.0360182	-1.18392
Asia	Kazakhstan	2015	-0.852642	-0.439332	-0.0329584	-0.0733154	-0.0350003	-1.16379
Asia	Kazakhstan	2016	-0.816717	-0.435089	-0.0997007	-0.0670453	0.00845748	-1.20558
Asia	Kazakhstan	2017	-0.821	-0.411437	0.170439	0.00613368	0.0411482	-1.22555
Asia	Kazakhstan	2018	-0.501778	-0.431679	0.125332	0.0217204	-0.030635	-1.17019
Asia	Kazakhstan	2019	-0.319982	-0.432413	0.137227	0.124713	-0.0834486	-1.21283
Asia	Azerbaijan	2000	-1.30062	-1.14998	-0.931884	-1.00599	-0.830194	-0.906229
Asia	Azerbaijan	2002	-1.17927	-0.908657	-0.706977	-0.929009	-1.19317	-0.981288
Asia	Azerbaijan	2003	-1.00709	-0.83652	-0.565648	-0.766857	-0.948666	-1.0447
Asia	Azerbaijan	2004	-1.16304	-0.874775	-0.59022	-0.742428	-1.06111	-1.0567
Asia	Azerbaijan	2005	-1.04491	-0.79175	-0.577721	-0.729437	-1.12751	-1.12416
Asia	Azerbaijan	2006	-1.08976	-0.885043	-0.523243	-0.653525	-1.09416	-1.27916
Asia	Azerbaijan	2007	-1.12289	-0.87931	-0.459031	-0.789176	-0.625567	-1.2334
Asia	Azerbaijan	2008	-1.14855	-0.832452	-0.354921	-0.773533	-0.333475	-1.32513
Asia	Azerbaijan	2009	-1.18845	-0.879994	-0.308058	-0.658119	-0.27594	-1.25976
Asia	Azerbaijan	2010	-1.2438	-0.893052	-0.372376	-0.806934	-0.238547	-1.30459
Asia	Azerbaijan	2011	-1.17886	-0.893707	-0.371966	-0.765148	-0.532136	-1.30185
Asia	Azerbaijan	2012	-1.12689	-0.834511	-0.455591	-0.78264	-0.715752	-1.29948
Asia	Azerbaijan	2013	-0.966777	-0.723857	-0.408312	-0.475039	-0.41286	-1.40277
Asia	Azerbaijan	2014	-1.01875	-0.672239	-0.277142	-0.363815	-0.55991	-1.47918
Asia	Azerbaijan	2015	-0.929981	-0.673694	-0.254719	-0.257369	-0.729566	-1.55239
Asia	Azerbaijan	2016	-0.838504	-0.519861	-0.282023	-0.165613	-0.803879	-1.56104
Asia	Azerbaijan	2017	-0.885357	-0.555671	-0.245664	-0.168251	-0.74782	-1.56291
Asia	Azerbaijan	2018	-0.828699	-0.600219	-0.300653	-0.100467	-0.697415	-1.49613
Asia	Azerbaijan	2019	-0.868407	-0.57727	-0.226641	-0.139177	-0.681131	-1.49179
Asia	Iran	2000	-0.401224	-0.507506	-1.65421	-0.491618	-0.726327	-0.93239
Asia	Iran	2002	-0.190575	-0.777579	-1.29213	-0.540318	-0.774514	-1.07524
Asia	Iran	2003	-0.26716	-0.642974	-1.17727	-0.467672	-0.78058	-1.25318
Asia	Iran	2004	-0.389323	-0.664923	-1.2551	-0.443033	-0.762947	-1.23303
Asia	Iran	2005	-0.482762	-0.828927	-1.20285	-0.615675	-0.784775	-1.28215
Asia	Iran	2006	-0.483629	-0.946978	-1.46334	-0.526753	-1.04258	-1.50056
Asia	Iran	2007	-0.548328	-0.974999	-1.61698	-0.608033	-0.930465	-1.55447
Asia	Iran	2008	-0.775439	-0.909969	-1.63188	-0.636436	-0.940982	-1.56974
Asia	Iran	2009	-0.839384	-0.974337	-1.72011	-0.554849	-1.56276	-1.58175
Asia	Iran	2010	-0.947151	-1.0225	-1.70872	-0.478802	-1.63059	-1.60616
Asia	Iran	2011	-0.872895	-0.965356	-1.5206	-0.432999	-1.42177	-1.58312
Asia	Iran	2012	-0.790725	-0.915894	-1.42513	-0.525846	-1.32393	-1.60021
Asia	Iran	2013	-0.687158	-0.995814	-1.49341	-0.676854	-1.24969	-1.60837
Asia	Iran	2014	-0.619205	-1.05635	-1.458	-0.426921	-0.874988	-1.58074
Asia	Iran	2015	-0.604584	-0.923483	-1.31157	-0.208916	-0.925702	-1.51359
Asia	Iran	2016	-0.711388	-0.679015	-1.22937	-0.191414	-0.813075	-1.34303
Asia	Iran	2017	-0.811704	-0.68306	-1.19872	-0.197444	-0.933882	-1.2993
Asia	Iran	2018	-0.95893	-0.693575	-1.37615	-0.430217	-1.33768	-1.31765
Asia	Iran	2019	-1.04796	-0.749372	-1.42314	-0.553502	-1.69815	-1.37005
Asia	Egypt	2000	-0.553568	-0.0107841	-0.339442	-0.217753	0.0531098	-0.894506
Asia	Egypt	2002	-0.409349	0.0123453	-0.482996	-0.406014	-0.413438	-1.10229
Asia	Egypt	2003	-0.552832	0.0213656	-0.598129	-0.336621	-0.640129	-1.08319
Asia	Egypt	2004	-0.647139	0.0195379	-0.508437	-0.265809	-0.821635	-0.947558
Asia	Egypt	2005	-0.624449	-0.0241827	-0.424104	-0.415194	-0.63018	-0.964781
Asia	Egypt	2006	-0.747485	-0.25781	-0.435703	-0.50644	-0.838823	-1.19927
Asia	Egypt	2007	-0.762018	-0.229976	-0.28873	-0.389129	-0.551374	-1.16775
Asia	Egypt	2008	-0.779132	-0.12925	-0.182439	-0.365895	-0.510508	-1.21224
Asia	Egypt	2009	-0.515469	-0.105177	-0.197176	-0.279506	-0.607051	-1.1575
Asia	Egypt	2010	-0.631366	-0.17942	-0.17463	-0.370582	-0.898418	-1.18805
Asia	Egypt	2011	-0.695504	-0.452047	-0.343916	-0.568378	-1.43706	-1.13998
Asia	Egypt	2012	-0.598088	-0.472383	-0.475141	-0.808498	-1.43633	-0.765063
Asia	Egypt	2013	-0.631305	-0.633282	-0.640084	-0.8774	-1.63883	-1.05156
Asia	Egypt	2014	-0.624815	-0.662516	-0.76256	-0.822677	-1.63118	-1.1806
Asia	Egypt	2015	-0.638062	-0.601283	-0.835593	-0.769484	-1.49665	-1.19042
Asia	Egypt	2016	-0.644724	-0.517301	-0.92319	-0.659546	-1.4377	-1.2045
Asia	Egypt	2017	-0.53666	-0.542538	-0.862057	-0.619675	-1.4243	-1.25069
Asia	Egypt	2018	-0.565869	-0.412393	-0.863225	-0.584804	-1.17004	-1.31154
Asia	Egypt	2019	-0.670213	-0.420846	-0.827766	-0.423538	-1.06642	-1.42867
Asia	Jordan	2000	0.0837996	0.36911	0.255968	-0.0157826	0.000683535	-0.284869
Asia	Jordan	2002	-0.0521463	0.112153	0.0447482	0.106583	-0.461082	-0.796564
Asia	Jordan	2003	0.314559	0.35686	0.205446	0.212871	-0.0736035	-0.634042
Asia	Jordan	2004	0.255592	0.316052	0.293484	0.0609842	-0.234769	-0.549855
Asia	Jordan	2005	0.256805	0.325274	0.0972653	0.0282044	-0.133758	-0.514288
Asia	Jordan	2006	0.259316	0.332674	0.330412	0.202514	-0.763257	-0.717005
Asia	Jordan	2007	0.264059	0.38737	0.305014	0.226626	-0.299699	-0.676781
Asia	Jordan	2008	0.356088	0.411545	0.316554	0.228669	-0.369226	-0.737369
Asia	Jordan	2009	0.158885	0.250783	0.273881	0.235816	-0.354287	-0.784595
Asia	Jordan	2010	0.0411859	0.192973	0.226069	0.103684	-0.312493	-0.799326
Asia	Jordan	2011	0.101029	0.237919	0.295431	0.0882191	-0.513562	-0.796205
Asia	Jordan	2012	0.072144	0.369098	0.193677	-0.0112745	-0.523978	-0.734493
Asia	Jordan	2013	0.0679131	0.392967	0.135905	-0.0489184	-0.606315	-0.806755
Asia	Jordan	2014	0.13568	0.464213	0.076422	0.116841	-0.540026	-0.753646
Asia	Jordan	2015	0.260073	0.439426	0.0833356	0.122487	-0.605779	-0.769385
Asia	Jordan	2016	0.265293	0.3043	0.0516795	0.13379	-0.492398	-0.711113
Asia	Jordan	2017	0.25977	0.261328	0.0962652	0.109076	-0.497875	-0.721102
Asia	Jordan	2018	0.149578	0.233432	0.0298972	0.112718	-0.412433	-0.700138
Asia	Jordan	2019	0.12798	0.143957	0.0346094	0.0994703	-0.357862	-0.665045
Asia	Saudi Arabia	2000	-0.189665	-0.150683	-0.103355	-0.219548	0.226508	-1.60268
Asia	Saudi Arabia	2002	0.19874	-0.000600982	-0.045104	-0.302722	0.00247804	-1.70285
Asia	Saudi Arabia	2003	-0.152232	0.130477	0.113586	-0.304376	0.141363	-1.64427
Asia	Saudi Arabia	2004	-0.286973	0.0203347	0.0499324	-0.356191	-0.655332	-1.32374
Asia	Saudi Arabia	2005	-0.0974841	-0.014788	0.114249	-0.374779	-0.243673	-1.53632
Asia	Saudi Arabia	2006	-0.190362	0.0186294	-0.0447374	-0.170044	-0.523608	-1.78147
Asia	Saudi Arabia	2007	-0.165161	0.0772642	0.018983	-0.119132	-0.466703	-1.70515
Asia	Saudi Arabia	2008	-0.00840424	0.0746007	0.12007	-0.0889558	-0.33717	-1.72997
Asia	Saudi Arabia	2009	-0.0165912	0.0502953	0.160721	-0.0964172	-0.491159	-1.82226
Asia	Saudi Arabia	2010	0.0405474	0.155001	0.161231	-0.00692236	-0.226727	-1.78806
Asia	Saudi Arabia	2011	-0.30503	0.0515942	0.0281195	-0.303007	-0.4648	-1.9072
Asia	Saudi Arabia	2012	-0.0386107	0.148859	0.103154	0.0349834	-0.480688	-1.86564
Asia	Saudi Arabia	2013	-0.0204593	0.157214	0.0827896	0.0731393	-0.431784	-1.87641
Asia	Saudi Arabia	2014	0.0873251	0.132184	-0.003618	0.207731	-0.285845	-1.88201
Asia	Saudi Arabia	2015	0.0521352	0.117817	0.0251311	0.199934	-0.626399	-1.8427
Asia	Saudi Arabia	2016	0.230904	0.337608	0.0793312	0.261262	-0.464828	-1.72751
Asia	Saudi Arabia	2017	0.363827	0.0989601	-0.000854754	0.257239	-0.580994	-1.67398
Asia	Saudi Arabia	2018	0.35976	0.141409	-0.0757623	0.323498	-0.552548	-1.64228
Asia	Saudi Arabia	2019	0.274639	0.168556	-0.0681949	0.306445	-0.427996	-1.61692
Asia	Iraq	2000	-1.50058	-1.38817	-2.20203	-1.97728	-1.73594	-2.01299
Asia	Iraq	2002	-1.40822	-1.50872	-1.99022	-1.94748	-1.60851	-2.05034
Asia	Iraq	2003	-1.21363	-1.64104	-1.41346	-1.70121	-2.39276	-1.50118
Asia	Iraq	2004	-1.48477	-1.82836	-1.64605	-1.59273	-3.1808	-1.64301
Asia	Iraq	2005	-1.37402	-1.71272	-1.53304	-1.62989	-2.69213	-1.301
Asia	Iraq	2006	-1.44843	-1.67922	-1.39247	-1.71867	-2.82731	-1.2822
Asia	Iraq	2007	-1.46048	-1.83793	-1.32003	-1.56827	-2.76815	-1.12617
Asia	Iraq	2008	-1.46225	-1.76871	-1.14785	-1.23571	-2.46863	-1.10469
Asia	Iraq	2009	-1.32699	-1.69814	-1.00656	-1.18267	-2.17557	-1.02347
Asia	Iraq	2010	-1.25881	-1.55828	-1.05062	-1.19709	-2.23927	-0.991855
Asia	Iraq	2011	-1.17065	-1.45296	-1.09234	-1.13067	-1.84698	-1.0695
Asia	Iraq	2012	-1.21734	-1.45786	-1.25025	-1.10862	-1.93405	-1.07618
Asia	Iraq	2013	-1.27774	-1.44964	-1.2387	-1.09611	-2.01139	-1.05719
Asia	Iraq	2014	-1.33376	-1.33479	-1.2541	-1.11116	-2.48034	-1.14426
Asia	Iraq	2015	-1.36888	-1.41777	-1.23746	-1.24643	-2.26035	-1.12794
Asia	Iraq	2016	-1.38697	-1.62559	-1.12507	-1.26753	-2.31359	-1.0156
Asia	Iraq	2017	-1.37215	-1.63745	-1.2033	-1.26328	-2.30672	-1.04687
Asia	Iraq	2018	-1.39958	-1.7588	-1.16263	-1.32055	-2.5165	-0.98546
Asia	Iraq	2019	-1.33665	-1.72246	-1.17997	-1.33627	-2.56484	-0.945479
Asia	Lebanon	2000	-0.542727	-0.165297	-0.367276	-0.194666	-0.438739	-0.314059
Asia	Lebanon	2002	-0.476142	-0.308285	-0.357817	-0.285045	-0.356051	-0.66261
Asia	Lebanon	2003	-0.665267	-0.386577	-0.107305	-0.21014	-0.459408	-0.491062
Asia	Lebanon	2004	-0.662903	-0.258353	-0.0853327	-0.262476	-0.714453	-0.413963
Asia	Lebanon	2005	-0.530724	-0.331319	-0.164786	-0.187701	-1.00199	-0.281064
Asia	Lebanon	2006	-0.942333	-0.643019	-0.206955	-0.256819	-1.8074	-0.387201
Asia	Lebanon	2007	-0.888474	-0.696329	-0.257148	-0.332366	-2.11677	-0.467369
Asia	Lebanon	2008	-0.818313	-0.668794	-0.247172	-0.417439	-1.8758	-0.422118
Asia	Lebanon	2009	-0.833866	-0.680763	-0.0513447	-0.468742	-1.56168	-0.355251
Asia	Lebanon	2010	-0.875096	-0.707575	0.0541962	-0.27923	-1.62502	-0.331298
Asia	Lebanon	2011	-0.902648	-0.691021	-0.0588083	-0.266072	-1.55829	-0.390134
Asia	Lebanon	2012	-0.869408	-0.751038	-0.11768	-0.346783	-1.66481	-0.385833
Asia	Lebanon	2013	-0.924075	-0.775689	-0.0763563	-0.39522	-1.69035	-0.404981
Asia	Lebanon	2014	-1.03723	-0.766249	-0.250347	-0.375514	-1.69794	-0.420307
Asia	Lebanon	2015	-0.883768	-0.825654	-0.294811	-0.474292	-1.70259	-0.46255
Asia	Lebanon	2016	-0.965201	-0.830497	-0.343162	-0.53851	-1.61897	-0.519699
Asia	Lebanon	2017	-1.00019	-0.824043	-0.307231	-0.511592	-1.6273	-0.576065
Asia	Lebanon	2018	-1.10905	-0.764344	-0.43712	-0.640202	-1.61844	-0.497706
Asia	Lebanon	2019	-1.16021	-0.85828	-0.425592	-0.832802	-1.63874	-0.494332
Australia	Australia	2000	1.92325	1.75141	1.63725	1.81019	1.33455	1.47131
Australia	Australia	2002	1.80963	1.79999	1.46752	1.71894	1.19291	1.40723
Australia	Australia	2003	1.94985	1.88205	1.60784	1.83764	0.878802	1.44213
Australia	Australia	2004	2.02876	1.81557	1.72161	2.00678	0.936503	1.50154
Australia	Australia	2005	1.95236	1.72445	1.60064	1.75121	0.893511	1.50706
Australia	Australia	2006	1.96057	1.77004	1.6239	1.71196	0.935188	1.38279
Australia	Australia	2007	2.01092	1.76124	1.6831	1.82556	0.92879	1.3692
Australia	Australia	2008	2.04248	1.77085	1.76592	1.79397	0.955645	1.36808
Australia	Australia	2009	2.05166	1.7404	1.81998	1.70579	0.855689	1.38379
Australia	Australia	2010	2.03146	1.76497	1.69842	1.76876	0.88886	1.41977
Australia	Australia	2011	2.04464	1.74258	1.85861	1.69595	0.93571	1.45372
Australia	Australia	2012	1.98577	1.76695	1.78647	1.62144	0.997997	1.49919
Australia	Australia	2013	1.78532	1.77864	1.80087	1.63987	1.03107	1.43641
Australia	Australia	2014	1.85345	1.9231	1.86371	1.60711	1.03219	1.36172
Australia	Australia	2015	1.88211	1.82521	1.78868	1.56453	0.88498	1.35559
Australia	Australia	2016	1.81612	1.75552	1.89697	1.56851	1.04796	1.3537
Australia	Australia	2017	1.79507	1.68184	1.93023	1.53551	0.89009	1.3857
Australia	Australia	2018	1.80646	1.71428	1.90354	1.59649	1.0027	1.42886
Australia	Australia	2019	1.81111	1.73414	1.87354	1.5719	1.0865	1.31513
Australia	NZ	2000	2.25177	1.82532	1.73573	1.65982	1.36231	1.67868
Australia	NZ	2002	2.32082	1.82431	1.61002	1.73843	1.3226	1.50104
Australia	NZ	2003	2.34658	1.88766	1.68335	1.82624	1.18906	1.61012
Australia	NZ	2004	2.37684	1.86937	1.76369	1.96178	1.50064	1.65318
Australia	NZ	2005	2.20145	1.85834	1.6327	1.7464	1.25389	1.6286
Australia	NZ	2006	2.33312	1.80822	1.6954	1.58788	1.25541	1.49937
Australia	NZ	2007	2.32857	1.84457	1.71481	1.66433	1.24315	1.47795
Australia	NZ	2008	2.31384	1.86275	1.79982	1.67809	1.16278	1.47839
Australia	NZ	2009	2.39119	1.93031	1.8268	1.85184	1.07057	1.47848
Australia	NZ	2010	2.3379	1.86925	1.81487	1.8167	1.23649	1.50751
Australia	NZ	2011	2.29751	1.90449	1.97079	1.87756	1.37673	1.57908
Australia	NZ	2012	2.31635	1.89058	1.85251	1.80101	1.36137	1.61772
Australia	NZ	2013	2.34176	1.87895	1.82889	1.7578	1.45393	1.60608
Australia	NZ	2014	2.25329	2.00878	1.95035	1.93206	1.46793	1.52438
Australia	NZ	2015	2.27563	2.00139	1.92075	1.88438	1.52545	1.55484
Australia	NZ	2016	2.28394	1.95447	2.03828	1.84301	1.51918	1.53328
Australia	NZ	2017	2.24114	1.92286	2.08864	1.76615	1.58723	1.55757
Australia	NZ	2018	2.175	1.87523	2.00755	1.67025	1.54008	1.62459
Australia	NZ	2019	2.17007	1.88474	1.88091	1.6709	1.50766	1.56903
	China	2000	-0.218289	-0.527161	-0.33929	-0.108963	-0.208934	-1.38408
	China	2002	-0.518246	-0.49773	-0.513172	-0.0602706	-0.327094	-1.59419
	China	2003	-0.359454	-0.529827	-0.333369	-0.0820877	-0.563666	-1.51243
	China	2004	-0.559694	-0.52934	-0.308697	-0.0552381	-0.390192	-1.46246
	China	2005	-0.608734	-0.589085	-0.150019	-0.119987	-0.501789	-1.50079
	China	2006	-0.514581	-0.639475	-0.201165	0.0704749	-0.539764	-1.74897
	China	2007	-0.589648	-0.542214	-0.171557	0.182778	-0.498821	-1.72125
	China	2008	-0.520295	-0.419797	-0.154791	0.150768	-0.491275	-1.6995
	China	2009	-0.514938	-0.407051	-0.223832	0.0938044	-0.449346	-1.70117
	China	2010	-0.561643	-0.409916	-0.234011	0.0886487	-0.657061	-1.68055
	China	2011	-0.507114	-0.464836	-0.221428	0.0882015	-0.602055	-1.63761
	China	2012	-0.435701	-0.54289	-0.24082	0.0234259	-0.538782	-1.63794
	China	2013	-0.358352	-0.52459	-0.28798	0.00364812	-0.54379	-1.63141
	China	2014	-0.340069	-0.414477	-0.282993	0.322888	-0.522584	-1.61667
	China	2015	-0.282107	-0.409797	-0.289439	0.407864	-0.550295	-1.66078
	China	2016	-0.254059	-0.334415	-0.264475	0.354875	-0.499395	-1.55963
	China	2017	-0.269941	-0.262956	-0.147617	0.42047	-0.231013	-1.50304
	China	2018	-0.271265	-0.201747	-0.185244	0.477128	-0.291253	-1.44765
	China	2019	-0.323497	-0.274719	-0.244614	0.518253	-0.240383	-1.61237
